# Supplementary material for: Evidence of renal angiomyolipoma neoplastic stem cells arising from renal epithelial cells
Source: Nat Commun. 2017 Nov 13;8:1466. doi: 10.1038/s41467-017-01514-3 (PMC5684212; doi:10.1038/s41467-017-01514-3)
Supplement: Supplementary file 4 — Supplementary Data 1 [file 41467_2017_1514_MOESM4_ESM.xlsx]

## Sheet: Sheet1
Supplementary Data 1: RNA sequencing analysis of mRNA abundance in uninfected kidney cells (control), the total poulation (total) or sphere-selected population (spheres) of kidney cells after infection with lentivirus expressing shTsc2/shCdkn2a.
Gene list is sorted for the ratio of expression of spheres/total population.
	Proximal tubule S1/S3-enriched genes (>10 fold expression level compared to other distal nephron segments plus manually curated genes)
	Transcription factor-encoding genes
	Normalised reads	Normalised reads	Normalised reads
Gene Identifier	Control	shTsc2/shCdkn2a_total	shTsc2/shCdkn2a_spheres	Ratio Total/Control	Ratio Spheres/Control	Ratio Spheres/Total
Fbp1	5.361	0.8266	5130	0.154188	956.911	6206.15
Slc34a1	0.8934	0.8266	4401	0.925229	4926.12	5324.22
Aldob	30.38	59.52	228100	1.95918	7508.23	3832.33
Slc13a3	3.574	1.653	6090	0.462507	1703.97	3684.21
Ugt1a10	8.041	10.75	34650	1.3369	4309.17	3223.26
Slc5a10	5.361	1.653	4845	0.308338	903.749	2931.03
Spp2	5.361	2.48	6775	0.4626	1263.76	2731.85
Cyp2a5	1.787	6.613	13380	3.70062	7487.41	2023.29
Gm853	0.8934	1.653	2717	1.85024	3041.19	1643.68
Acsm2	3.574	4.133	5517	1.15641	1543.65	1334.87
Ces2c	1.787	5.786	6383	3.23783	3571.91	1103.18
Nat8	5.361	2.48	2806	0.4626	523.41	1131.45
Slc5a11	1.787	1.653	1784	0.925014	998.321	1079.25
Ugt3a2	0.8934	0.8266	955.5	0.925229	1069.51	1155.94
Abcc2	2.68	7.44	7476	2.77612	2789.55	1004.84
Miox	7.148	3.307	3292	0.462647	460.548	995.464
Acnat2	1.787	2.48	2215	1.3878	1239.51	893.145
Fmo1	0.8934	4.133	3222	4.62615	3606.45	779.579
Gm10768	2.68	5.786	4335	2.15896	1617.54	749.222
Hnf4a	1.787	6.613	4870	3.70062	2725.24	736.428
A1cf	0.8934	0.8266	629.3	0.925229	704.388	761.311
Slc9a3	0.8934	0.8266	626.5	0.925229	701.254	757.924
Agxt2	0.8934	0.8266	578.5	0.925229	647.526	699.855
Apoa4	1.787	0.8266	560.7	0.462563	313.766	678.321
Akr1c21	1.787	1.653	1032	0.925014	577.504	624.319
Ces1d	2.68	0.8266	542.9	0.308433	202.575	656.787
Tmem174	4.467	8.266	4377	1.85046	979.852	529.519
Cyp4a10	0.8934	1.653	915.8	1.85024	1025.07	554.023
G6pc	1.787	4.96	2433	2.7756	1361.5	490.524
Cdhr2	1.787	4.96	2425	2.7756	1357.02	488.911
Slc27a2	18.76	55.38	26140	2.95203	1393.39	472.012
Osta	1.787	0.8266	445.6	0.462563	249.356	539.076
Tmigd1	8.041	12.4	5840	1.5421	726.278	470.968
Ihh	2.68	2.48	1191	0.925373	444.403	480.242
Gm7092	5.361	1.653	769.1	0.308338	143.462	465.275
Slc13a1	3.574	6.613	2854	1.85031	798.545	431.574
Acsm1	0.8934	1.653	721.1	1.85024	807.141	436.237
Aadac	1.787	1.653	712.9	0.925014	398.937	431.276
Spink3	17.87	19.84	7897	1.11024	441.914	398.034
Habp2	4.467	7.44	2971	1.66555	665.1	399.328
Gsta2	30.38	131.4	49600	4.32521	1632.65	377.473
Pipox	5.361	5.786	2169	1.07928	404.589	374.87
Pdzd3	6.254	4.133	1522	0.660857	243.364	368.256
Eef1a2	10.72	1.653	612.8	0.154198	57.1642	370.72
Eci3	9.828	4.133	1455	0.420533	148.046	352.045
Kap	64.33	289.3	97780	4.49712	1519.98	337.988
Slc22a12	0.8934	1.653	599.1	1.85024	670.584	362.432
Prodh2	0.8934	0.8266	318.1	0.925229	356.056	384.829
Adra2b	4.467	2.48	836.3	0.555182	187.217	337.218
Slc3a1	53.61	19.01	5787	0.354598	107.946	304.419
Ugt2b38	3.574	1.653	533.3	0.462507	149.217	322.626
Bhmt2	0.8934	0.8266	285.2	0.925229	319.23	345.028
Ugt2b35	3.574	8.266	2470	2.31281	691.102	298.814
Amn	21.44	19.01	5596	0.88666	261.007	294.371
Cd36	151	4.133	1230	0.0273709	8.1457	297.605
Gm10639	8.934	19.84	5752	2.22073	643.833	289.919
Sod3	103.6	74.4	21180	0.718147	204.44	284.677
Vil1	8.934	17.36	4864	1.94314	544.437	280.184
Nkx6-2	2.68	2.48	703.3	0.925373	262.425	283.589
Acmsd	36.63	21.49	5600	0.586678	152.88	260.586
Aldh8a1	2.68	4.96	1286	1.85075	479.851	259.274
Cml3	8.934	2.48	656.7	0.277591	73.5057	264.798
Cml5	2.68	4.133	1050	1.54216	391.791	254.053
Ugt2b5	6.254	14.05	3218	2.24656	514.551	229.039
Slc22a1	2.68	9.92	2279	3.70149	850.373	229.738
Lrrc19	6.254	6.613	1503	1.0574	240.326	227.28
Enpp2	24.12	24.8	5493	1.02819	227.736	221.492
Hgd	5.361	9.093	2019	1.69614	376.609	222.039
Rbp7	20.55	19.84	4183	0.96545	203.552	210.837
Cyp2j5	41.1	31.41	6576	0.764234	160	209.36
Alpl	4.467	5.786	1222	1.29528	273.562	211.199
Fam151a	1.787	1.653	356.4	0.925014	199.44	215.608
Cyp2j11	0.8934	0.8266	186.4	0.925229	208.641	225.502
Qprt	11.61	4.96	961	0.427218	82.7735	193.75
Slc7a9	5.361	7.44	1409	1.3878	262.824	189.382
Mogat1	3.574	4.96	930.9	1.3878	260.464	187.681
Gm4477	3.574	2.48	466.1	0.6939	130.414	187.944
Igfbp1	4.467	5.786	1053	1.29528	235.729	181.991
Cideb	13.4	26.45	4528	1.97388	337.91	171.191
Mep1a	5.361	43.81	7396	8.17198	1379.59	168.82
Glod5	7.148	20.67	3488	2.89172	487.969	168.747
Slc6a13	1.787	12.4	2000	6.939	1119.19	161.29
Olfm3	0.8934	0.8266	152.2	0.925229	170.36	184.128
Slc6a18	96.49	195.9	31100	2.03026	322.313	158.754
Tfec	15.19	11.57	1826	0.761685	120.211	157.822
Ugt2b34	11.61	20.67	3189	1.78036	274.677	154.282
Ostb	5.361	8.266	1286	1.54188	239.881	155.577
Apoc3	4.467	4.133	645.7	0.925229	144.549	156.23
Iyd	1.787	2.48	390.7	1.3878	218.635	157.54
Slc22a19	0.8934	0.8266	142.6	0.925229	159.615	172.514
Aspa	6.254	5.786	880.1	0.925168	140.726	152.109
Sectm1b	0.8934	1.653	261.8	1.85024	293.038	158.379
Aldh1a1	75.94	182.7	26650	2.40585	350.935	145.868
Chrna4	1.787	1.653	252.3	0.925014	141.186	152.632
Ugt3a1	0.8934	0.8266	133	0.925229	148.869	160.9
Car14	4.467	8.266	1142	1.85046	255.653	138.156
Cyp1a1	1.787	4.96	689.6	2.7756	385.898	139.032
C2	25.91	14.05	1918	0.542262	74.0255	136.512
Oas1d	4.467	0.8266	127.5	0.185046	28.5426	154.246
Aqp1	514.6	350.5	45060	0.681112	87.5632	128.559
2010003K11Rik	6.254	1.653	223.5	0.264311	35.7371	135.209
Fmo1	11.61	20.67	2599	1.78036	223.859	125.738
Nlrp6	0.8934	2.48	315.3	2.77591	352.921	127.137
Slc47a1	13.4	134.7	15920	10.0522	1188.06	118.189
Treh	2.68	3.307	396.2	1.23396	147.836	119.806
Slc16a9	4.467	4.133	490.8	0.925229	109.872	118.752
Apoc2	46.46	24.8	2869	0.533793	61.752	115.685
Tchhl1	8.041	9.92	1145	1.23368	142.395	115.423
Slc2a2	29.48	35.55	3937	1.2059	133.548	110.745
Gsta1	95.6	282.7	30950	2.95711	323.745	109.48
Hsd3b2	9.828	67.78	7226	6.89662	735.246	106.61
Gm5886	3.574	3.307	346.8	0.925294	97.0341	104.868
Nr1i2	2.68	1.653	171.4	0.616791	63.9552	103.69
Cyp4a31	3.574	3.307	313.9	0.925294	87.8288	94.9199
Gm3776	30.38	109.9	9959	3.61751	327.814	90.6187
Agt	19.66	76.88	6930	3.91048	352.492	90.1405
Dmgdh	0.8934	0.8266	85	0.925229	95.1422	102.831
Slc10a5	1.787	0.8266	82.26	0.462563	46.0325	99.5161
Trnp1	32.16	12.4	1073	0.385572	33.3644	86.5323
F13b	1.787	0.8266	79.51	0.462563	44.4936	96.1892
Pah	0.8934	2.48	216.6	2.77591	242.445	87.3387
Slc2a5	16.98	6.613	559.3	0.389458	32.9388	84.5758
Ppp1r1a	92.92	33.89	2680	0.364722	28.842	79.0794
Slc25a34	9.828	8.266	641.6	0.841066	65.2829	77.6192
Slc6a4	1.787	0.8266	71.29	0.462563	39.8937	86.2449
Ces1f	2.68	3.307	253.6	1.23396	94.6269	76.6858
B3galt5	6.254	4.96	375.6	0.793092	60.0576	75.7258
Aoah	3.574	2.48	191.9	0.6939	53.6933	77.379
Elovl2	2.68	3.307	252.3	1.23396	94.1418	76.2927
Tmem229a	18.76	16.53	1209	0.88113	64.4456	73.1397
Keg1	19.66	290.1	20530	14.7558	1044.25	70.7687
Pfn3	4.467	4.133	300.2	0.925229	67.2039	72.6349
Adh1	44.67	338.1	23020	7.56884	515.335	68.0864
A4gnt	0.8934	0.8266	64.43	0.925229	72.1178	77.9458
Slc22a13	12.51	3.307	231.7	0.264349	18.5212	70.0635
Acy3	151.9	184.3	12400	1.2133	81.6327	67.2816
Anpep	279.6	72.74	4783	0.260157	17.1066	65.7547
Clrn3	0.8934	37.2	2414	41.6387	2702.04	64.8925
Aqp8	2.68	4.133	270.1	1.54216	100.784	65.352
Cpb2	6.254	16.53	1053	2.64311	168.372	63.7024
Agmat	1.787	0.8266	58.95	0.462563	32.9882	71.3162
Enpp6	2.68	4.133	256.4	1.54216	95.6716	62.0373
Slc39a5	3.574	2.48	156.3	0.6939	43.7325	63.0242
Aqp7	9.828	14.88	899.3	1.51404	91.5039	60.4368
Pklr	16.08	38.85	2332	2.41604	145.025	60.0257
Mettl7a2	4.467	19.01	1145	4.25565	256.324	60.2315
Slc1a1	61.65	90.1	5381	1.46148	87.283	59.7225
Igfals	1.787	0.8266	56.21	0.462563	31.455	68.0015
Nkx2-3	0.8934	0.8266	56.21	0.925229	62.9169	68.0015
Hao2	2.68	38.03	2215	14.1903	826.493	58.2435
Ugt2b37	9.828	36.37	2087	3.70065	212.352	57.3825
Cyp2c65	15.19	15.71	896.6	1.03423	59.0257	57.0719
Aspdh	2.68	1.653	100.1	0.616791	37.3507	60.5566
Smcp	2.68	2.48	145.3	0.925373	54.2164	58.5887
Sprr1b	2.68	38.03	2106	14.1903	785.821	55.3773
Slc6a20b	2.68	2.48	142.6	0.925373	53.209	57.5
Cda	11.61	9.92	547	0.854436	47.1146	55.1411
Tal1	0.8934	0.8266	50.72	0.925229	56.7719	61.3598
Il22ra1	6.254	3.307	182.3	0.528782	29.1493	55.1255
Slc7a13	1.787	2.48	135.7	1.3878	75.9373	54.7177
Acsm5	0.8934	16.53	856.8	18.5024	959.033	51.833
Ugt1a9	16.98	28.11	1448	1.65548	85.2768	51.5119
Igfbp4	142.1	159.5	8149	1.12245	57.3469	51.0909
Fga	2.68	4.96	253.6	1.85075	94.6269	51.129
Fbp2	60.75	45.47	2250	0.748477	37.037	49.4832
Hsd3b4	33.06	66.13	3144	2.0003	95.0998	47.5427
Abat	184.9	46.29	2183	0.250352	11.8064	47.1592
Slc5a12	21.44	6.613	308.5	0.308442	14.389	46.6505
Pitx2	33.95	16.53	756.8	0.486892	22.2916	45.7834
Cyp2d26	4.467	3.307	153.5	0.740318	34.3631	46.4167
Clec2h	3.574	0.8266	42.5	0.231281	11.8914	51.4154
Pdilt	0.8934	0.8266	42.5	0.925229	47.5711	51.4154
Uroc1	2.68	6.613	297.5	2.46754	111.007	44.9871
Ephx2	171.5	122.3	5384	0.71312	31.3936	44.0229
9130409I23Rik	2.68	1.653	78.14	0.616791	29.1567	47.2716
Sypl2	1.787	2.48	112.4	1.3878	62.8987	45.3226
Aspg	4.467	5.786	252.3	1.29528	56.4809	43.6053
Acot4	22.34	17.36	744.4	0.777081	33.3214	42.8802
Slc22a7	0.8934	0.8266	39.76	0.925229	44.5041	48.1007
Dao	1.787	70.26	2932	39.3173	1640.74	41.7307
Slc34a3	2.68	1.653	74.03	0.616791	27.6231	44.7852
Sord	134.9	193.4	8042	1.43365	59.6145	41.5822
Acot3	1.787	2.48	108.3	1.3878	60.6044	43.6694
Gpm6a	28.59	21.49	892.5	0.751661	31.2172	41.5309
Ugt1a2	8.934	17.36	718.4	1.94314	80.4119	41.3825
Fibcd1	0.8934	1.653	72.66	1.85024	81.3298	43.9564
Angptl7	92.92	44.64	1821	0.480413	19.5975	40.793
Pyroxd2	21.44	31.41	1280	1.46502	59.7015	40.7514
Lctl	0.8934	5.786	237.2	6.47638	265.503	40.9955
Gc	122.4	243.9	9634	1.99265	78.7092	39.4998
Slc7a12	8.934	13.23	526.4	1.48086	58.921	39.7884
Fmo4	2.68	7.44	297.5	2.77612	111.007	39.9866
Aldh1a7	40.21	77.7	3048	1.93236	75.802	39.2278
Sprr2h	3.574	2.48	101.4	0.6939	28.3716	40.8871
Hes2	0.8934	0.8266	37.02	0.925229	41.4372	44.7859
Aadat	8.041	33.89	1313	4.21465	163.288	38.743
Eps8l3	0.8934	3.307	131.6	3.70159	147.302	39.7944
Car4	5.361	49.6	1901	9.25201	354.598	38.3266
Rdh16	1.787	2.48	98.71	1.3878	55.2378	39.8024
Orm3	3.574	2.48	98.71	0.6939	27.6189	39.8024
Slc22a2	2.68	19.01	723.9	7.09328	270.112	38.08
Pck1	4.467	6.613	253.6	1.48041	56.7719	38.3487
Slc23a1	50.93	38.85	1459	0.762812	28.6472	37.5547
Bcmo1	9.828	38.03	1420	3.86956	144.485	37.3389
Tff3	5.361	4.96	189.2	0.925201	35.2919	38.1452
Prima1	5.361	2.48	95.97	0.4626	17.9015	38.6976
Ildr2	34.84	19.01	703.3	0.545637	20.1866	36.9963
Chi3l4	17.87	84.32	3097	4.71852	173.307	36.7291
Tmem27	53.61	973	35470	18.1496	661.63	36.4543
Sp8	1.787	2.48	94.59	1.3878	52.9323	38.1411
Ccdc108	0.8934	0.8266	34.27	0.925229	38.3591	41.459
Syt2	3.574	0.8266	34.27	0.231281	9.5887	41.459
Cldn2	451.2	958.9	34490	2.12522	76.4406	35.9683
Akr1c18	27.7	77.7	2738	2.80505	98.8448	35.2381
Afm	3.574	18.19	643	5.08954	179.91	35.3491
AB099516	2.68	12.4	438.7	4.62687	163.694	35.379
Plcl2	18.76	5.786	207	0.308422	11.0341	35.776
Slc17a2	0.8934	1.653	61.69	1.85024	69.0508	37.32
Gm10872	2.68	1.653	61.69	0.616791	23.0187	37.32
Pzp	1.787	0.8266	32.9	0.462563	18.4107	39.8016
Acat3	41.1	47.94	1631	1.16642	39.6837	34.0217
Slco1a1	2.68	5.786	196	2.15896	73.1343	33.8749
Osr2	18.76	7.44	248.1	0.396588	13.2249	33.3468
Nkain4	8.041	4.133	138.5	0.513991	17.2242	33.5108
Pdzk1	279.6	251.3	8154	0.898784	29.1631	32.4473
Dio1	5.361	162	5168	30.2182	963.999	31.9012
Mapt	25.91	42.99	1371	1.6592	52.9139	31.8911
Kmo	0.8934	0.8266	30.16	0.925229	33.7587	36.4868
Slc28a1	1.787	1.653	56.21	0.925014	31.455	34.0048
Slc6a15	15.19	3.307	106.9	0.217709	7.03752	32.3254
Slc5a8	104.5	72.74	2268	0.696077	21.7033	31.1795
Slc17a3	11.61	41.33	1271	3.55986	109.475	30.7525
Kcnj15	78.62	390.2	11920	4.96311	151.615	30.5484
Insc	8.041	6.613	205.6	0.82241	25.569	31.0903
Entpd8	0.8934	2.48	79.51	2.77591	88.9971	32.0605
4922501L14Rik	2.68	0.8266	28.79	0.308433	10.7425	34.8294
Adra1d	29.48	7.44	227.6	0.252374	7.72049	30.5914
St8sia5	2.68	1.653	53.47	0.616791	19.9515	32.3472
Tbx10	10.72	2.48	78.14	0.231343	7.28918	31.5081
Haao	3.574	3.307	101.4	0.925294	28.3716	30.6622
BC021785	154.6	133.9	3952	0.866106	25.5627	29.5146
Popdc3	32.16	5.786	171.4	0.179913	5.3296	29.6232
Slc4a1	0.8934	0.8266	27.42	0.925229	30.6917	33.172
4930442L01Rik	0.8934	0.8266	27.42	0.925229	30.6917	33.172
Fbxw15	1.787	0.8266	27.42	0.462563	15.3442	33.172
Ankrd34b	5.361	3.307	98.71	0.616863	18.4126	29.8488
Ppara	18.76	11.57	333.1	0.616738	17.7559	28.79
Cubn	21.44	37.2	1058	1.73507	49.347	28.4409
Slc38a3	23.23	156.2	4386	6.72406	188.808	28.0794
Ttr	1.787	3.307	94.59	1.85059	52.9323	28.603
Frzb	148.3	27.28	754	0.183951	5.08429	27.6393
Gm17384	0.8934	0.8266	26.05	0.925229	29.1583	31.5146
Gys2	2.68	0.8266	26.05	0.308433	9.72015	31.5146
B230209E15Rik	0.8934	0.8266	26.05	0.925229	29.1583	31.5146
Gldc	47.35	20.67	566.2	0.436536	11.9578	27.3924
Lgi2	73.26	24.8	675.9	0.33852	9.22604	27.254
Fut9	11.61	20.67	559.3	1.78036	48.174	27.0585
Cldn10	83.09	114.9	3087	1.38284	37.1525	26.8668
Mlxipl	38.42	134.7	3552	3.50599	92.4518	26.3697
Prkag3	1.787	0.8266	24.68	0.462563	13.8109	29.8572
Glyctk	23.23	35.55	922.6	1.53035	39.7159	25.9522
1700110K17Rik	3.574	2.48	67.18	0.6939	18.7969	27.0887
Maoa	453.9	801	20640	1.76471	45.4726	25.7678
Maf	140.3	74.4	1863	0.530292	13.2787	25.0403
Thpo	8.041	9.92	250.9	1.23368	31.2026	25.2923
Hpgd	11.61	9.92	249.5	0.854436	21.4901	25.1512
Cml2	8.041	7.44	186.4	0.925258	23.1812	25.0538
Cyp24a1	1.787	12.4	308.5	6.939	172.636	24.879
Cxcr7	159.9	221.5	5449	1.38524	34.0775	24.6005
Cited1	11.61	51.25	1242	4.4143	106.977	24.2341
Rbp2	3.574	3.307	82.26	0.925294	23.0162	24.8745
Serpinb9e	21.44	14.88	359.2	0.69403	16.7537	24.1398
Pcp4	45.57	15.71	375.6	0.344744	8.24226	23.9083
Adap2	31.27	19.01	453.8	0.607931	14.5123	23.8716
Akr1d1	13.4	6.613	159	0.493507	11.8657	24.0436
Nrn1	25.02	16.53	389.3	0.660671	15.5596	23.5511
Bdh2	109	367.9	8551	3.37523	78.4495	23.2427
41334	4.467	1.653	41.13	0.370047	9.20752	24.882
Pitx1	1.787	0.8266	21.94	0.462563	12.2776	26.5425
Mep1b	0.8934	0.8266	21.94	0.925229	24.5579	26.5425
Ugt1a1	1.787	19.01	441.4	10.6379	247.006	23.2194
Pla2g5	10.72	18.19	422.3	1.69683	39.3937	23.2161
Cela1	69.69	149.6	3399	2.14665	48.7731	22.7206
Npy6r	14.3	14.05	319.4	0.982517	22.3357	22.7331
0610005C13Rik	19.66	7.44	170	0.378433	8.647	22.8495
A330049N07Rik	95.6	45.47	1024	0.475628	10.7113	22.5203
Acot12	16.08	23.97	534.7	1.49067	33.2525	22.3071
Anks4b	2.68	149.6	3320	55.8209	1238.81	22.1925
Pllp	16.98	49.6	1089	2.92108	64.1343	21.9556
2210404O07Rik	98.28	143	3119	1.45503	31.7359	21.8112
Lhx2	4.467	0.8266	20.56	0.185046	4.60264	24.873
1700026J04Rik	2.68	1.653	38.39	0.616791	14.3246	23.2244
Cyp2c44	2.68	3.307	74.03	1.23396	27.6231	22.3858
Mgat3	93.81	54.56	1175	0.581601	12.5253	21.5359
Emx1	4.467	4.96	108.3	1.11036	24.2445	21.8347
Flrt1	4.467	13.23	283.8	2.96172	63.5326	21.4512
Cmbl	35.74	105	2226	2.93788	62.2832	21.2
Ang3	5.361	2.48	54.84	0.4626	10.2294	22.1129
Angptl3	2.68	2.48	54.84	0.925373	20.4627	22.1129
1700001F09Rik	30.38	14.88	315.3	0.489796	10.3785	21.1895
Gm889	3.574	1.653	37.02	0.462507	10.3581	22.3956
Gatm	73.26	139.7	2909	1.90691	39.7079	20.8232
Ugt1a6a	20.55	24.8	512.7	1.20681	24.9489	20.6734
Ms4a2	23.23	43.81	889.7	1.88592	38.2996	20.3081
Slc22a22	0.8934	0.8266	19.19	0.925229	21.4797	23.2156
Cyp2c38	0.8934	0.8266	19.19	0.925229	21.4797	23.2156
Cyp2b10	2.68	0.8266	19.19	0.308433	7.16045	23.2156
Nqo1	371.7	1174	23620	3.15846	63.5459	20.1193
4933402C06Rik	2.68	1.653	35.64	0.616791	13.2985	21.5608
Muc15	2.68	2.48	52.1	0.925373	19.4403	21.0081
Gpx3	16500	19950	391800	1.20909	23.7455	19.6391
Tat	0.8934	3.307	67.18	3.70159	75.1959	20.3145
Hs3st4	3.574	3.307	65.81	0.925294	18.4135	19.9002
Maob	18.76	6.613	128.9	0.352505	6.871	19.4919
Card14	11.61	28.93	553.9	2.49182	47.7089	19.1462
Smad9	6.254	2.48	49.35	0.396546	7.89095	19.8992
Tpsab1	16.08	8.266	159	0.514055	9.88806	19.2354
C1qtnf3	26.8	6.613	127.5	0.246754	4.75746	19.2802
Napsa	86.66	960.6	18090	11.0847	208.747	18.832
Erv3	2.68	0.8266	17.82	0.308433	6.64925	21.5582
Osbp2	13.4	7.44	141.2	0.555224	10.5373	18.9785
Ces2e	80.41	23.97	441.4	0.298097	5.48937	18.4147
LOC624759	75.94	31.41	566.2	0.413616	7.45589	18.0261
Acaa1b	184.1	129	2316	0.700706	12.5801	17.9535
Galntl2	1.787	1.653	31.53	0.925014	17.6441	19.0744
Csrnp3	2.68	1.653	31.53	0.616791	11.7649	19.0744
Acnat1	83.09	76.05	1333	0.915273	16.0428	17.5279
Spn-ps	2.68	2.48	45.24	0.925373	16.8806	18.2419
Dlk2	8.934	2.48	45.24	0.277591	5.0638	18.2419
Heatr8	5.361	2.48	45.24	0.4626	8.43872	18.2419
4933433C11Rik	1.787	0.8266	16.45	0.462563	9.20537	19.9008
Otud7a	1.787	0.8266	16.45	0.462563	9.20537	19.9008
0610043K17Rik	11.61	6.613	116.5	0.569595	10.0345	17.6168
Adamtsl5	279.6	125.6	2155	0.449213	7.70744	17.1576
Cckar	5.361	14.88	256.4	2.7756	47.8269	17.2312
Sucnr1	18.76	28.93	496.3	1.54211	26.4552	17.1552
F2	2.68	1.653	30.16	0.616791	11.2537	18.2456
Ttc36	12.51	141.4	2402	11.303	192.006	16.9873
Sprr2i	4.467	16.53	281	3.70047	62.9058	16.9994
4931408D14Rik	8.934	2.48	43.87	0.277591	4.91045	17.6895
Hist1h4m	114.4	155.4	2613	1.35839	22.8409	16.8147
Hpgds	16.98	46.29	777.3	2.72615	45.7774	16.792
Glyat	77.73	552.2	9237	7.10408	118.834	16.7276
Glis1	15.19	5.786	98.71	0.380908	6.49835	17.0601
Gm11128	44.67	17.36	290.6	0.388628	6.50548	16.7396
Ugt1a7c	208.2	640.6	10590	3.07685	50.8646	16.5314
Atp6v1c2	13.4	4.96	83.63	0.370149	6.24104	16.8609
Serpinb9d	0.8934	4.133	69.92	4.62615	78.2628	16.9175
Guca2b	36.63	906.8	14870	24.7557	405.951	16.3983
Ugt1a6b	95.6	137.2	2232	1.43515	23.3473	16.2682
Atoh8	14.3	1.653	28.79	0.115594	2.01329	17.4168
Fam171b	52.71	12.4	201.5	0.235249	3.8228	16.25
Tff2	4.467	3.307	54.84	0.740318	12.2767	16.583
Mas1	15.19	4.96	80.89	0.326531	5.32521	16.3085
Tnfsf14	0.8934	0.8266	15.08	0.925229	16.8793	18.2434
Astl	1.787	0.8266	15.08	0.462563	8.43872	18.2434
Trpc3	7.148	0.8266	15.08	0.115641	2.10968	18.2434
Cyp2f2	2.68	0.8266	15.08	0.308433	5.62687	18.2434
Dub2a	1.787	0.8266	15.08	0.462563	8.43872	18.2434
Slc25a21	17.87	6.613	106.9	0.370062	5.98209	16.1651
Accsl	1.787	2.48	41.13	1.3878	23.0162	16.5847
Abcg2	1197	1690	26720	1.41186	22.3225	15.8107
Khk	299.3	640.6	10100	2.14033	33.7454	15.7665
Slc13a2	49.14	79.36	1250	1.61498	25.4375	15.751
Msra	280.5	528.2	8290	1.88307	29.5544	15.6948
Apoe	3945	996.9	15290	0.2527	3.87579	15.3375
Myo7b	33.95	55.38	851.4	1.63122	25.0781	15.3738
Folh1	725.5	81.01	1239	0.111661	1.70779	15.2944
Lrp2	596.8	276.1	4185	0.462634	7.0124	15.1576
Fabp1	5.361	4.133	64.43	0.770938	12.0183	15.5892
D630013N20Rik	10.72	29.76	446.9	2.77612	41.6884	15.0168
Selenbp1	184.9	2730	40690	14.7647	220.065	14.9048
Dmrtc1b	1.787	3.307	50.72	1.85059	28.3828	15.3372
Naip1	7.148	19.01	281	2.65949	39.3117	14.7817
C1rb	9.828	1.653	26.05	0.168193	2.65059	15.7592
Crym	5.361	81.84	1198	15.2658	223.466	14.6383
Gabrb3	10.72	4.96	74.03	0.462687	6.90578	14.9254
Kbtbd11	8.041	30.59	438.7	3.80425	54.5579	14.3413
Tff1	5.361	4.133	60.32	0.770938	11.2516	14.5947
Gng13	6.254	40.51	575.8	6.47745	92.0691	14.2138
Hist1h4c	41.1	37.2	523.7	0.905109	12.7421	14.078
Abcc6	0.8934	1.653	24.68	1.85024	27.6248	14.9304
Apoa1	9.828	1.653	24.68	0.168193	2.51119	14.9304
Paqr9	49.14	51.25	712.9	1.04294	14.5075	13.9102
Ftcd	16.98	6.613	93.22	0.389458	5.48999	14.0965
Snap91	46.46	18.19	252.3	0.39152	5.43048	13.8703
Selenbp2	25.91	306.7	4196	11.8371	161.945	13.6811
Ostn	1.787	3.307	46.61	1.85059	26.0828	14.0943
Slpi	324.3	1404	18940	4.32932	58.4027	13.49
Cdhr5	13.4	182.7	2465	13.6343	183.955	13.4921
Gm15217	72.37	70.26	939.1	0.970844	12.9764	13.3661
Olfr1392	8.934	1.653	23.31	0.185024	2.60913	14.1016
Cpne4	0.8934	1.653	23.31	1.85024	26.0913	14.1016
Fabp7	12.51	18.19	239.9	1.45404	19.1767	13.1886
Shbg	3.574	0.8266	12.34	0.231281	3.45271	14.9286
Krt28	3.574	0.8266	12.34	0.231281	3.45271	14.9286
Unc93a	2.68	0.8266	12.34	0.308433	4.60448	14.9286
Slc22a29	0.8934	0.8266	12.34	0.925229	13.8124	14.9286
Shox2	20.55	0.8266	12.34	0.0402238	0.600487	14.9286
Lpar3	1.787	0.8266	12.34	0.462563	6.90543	14.9286
Pcx	144.7	117.4	1520	0.811334	10.5045	12.9472
Tlr12	2.68	3.307	43.87	1.23396	16.3694	13.2658
Pter	294.8	446.4	5710	1.51425	19.3691	12.7912
Dak	551.3	934.1	11850	1.69436	21.4946	12.686
Meis2	94.71	33.07	419.5	0.349171	4.42931	12.6852
Gstm1	4075	10160	127700	2.49325	31.3374	12.5689
Sult1c2	16.08	490.2	6161	30.4851	383.147	12.5683
2310043L19Rik	3.574	5.786	74.03	1.61891	20.7135	12.7947
Pvrl1	426.2	361.2	4519	0.847489	10.603	12.5111
Ttpa	29.48	42.16	527.8	1.43012	17.9037	12.519
Syt14	75.05	27.28	341.4	0.363491	4.54897	12.5147
3300005D01Rik	57.18	40.51	504.5	0.708464	8.82302	12.4537
B3gat2	41.1	37.2	463.4	0.905109	11.2749	12.457
Itih1	1.787	3.307	42.5	1.85059	23.7829	12.8515
Olfr1442	4.467	3.307	42.5	0.740318	9.51422	12.8515
Adhfe1	26.8	52.08	647.1	1.94328	24.1455	12.4251
Grtp1	101	114.1	1412	1.1297	13.9802	12.3751
Rnf186	27.7	62	766.4	2.23827	27.6679	12.3613
Asz1	2.68	5.786	72.66	2.15896	27.1119	12.5579
Scgn	1.787	2.48	31.53	1.3878	17.6441	12.7137
Xylb	148.3	239.7	2906	1.61632	19.5954	12.1235
Il17rb	21.44	156.2	1848	7.28545	86.194	11.831
C1s	62.54	38.85	460.6	0.621202	7.36489	11.8559
Il1f9	242.1	197.6	2333	0.816192	9.63651	11.8067
Susd3	11.61	42.16	497.7	3.63135	42.8682	11.805
Nhsl2	8.934	14.88	175.5	1.66555	19.6441	11.7944
Gm5860	96.49	28.11	329	0.291326	3.40968	11.704
Abcb11	1.787	1.653	20.56	0.925014	11.5053	12.438
Atp2b3	3.574	1.653	20.56	0.462507	5.75266	12.438
Gm10787	1.787	0.8266	10.97	0.462563	6.13878	13.2712
Notum	0.8934	0.8266	10.97	0.925229	12.2789	13.2712
Cyp2c29	2.68	0.8266	10.97	0.308433	4.09328	13.2712
Clec4a1	2.68	0.8266	10.97	0.308433	4.09328	13.2712
Cyp2a4	1.787	0.8266	10.97	0.462563	6.13878	13.2712
Muc13	3.574	2.48	30.16	0.6939	8.43872	12.1613
Gas2	160.8	602.6	6959	3.74751	43.2774	11.5483
D630023F18Rik	34.84	118.2	1363	3.39265	39.1217	11.5313
Serpinb9g	16.08	10.75	124.8	0.668532	7.76119	11.6093
Gm10804	9.828	23.97	274.2	2.43895	27.8999	11.4393
Apoc4	5.361	4.133	47.98	0.770938	8.94982	11.609
Rbp4	33.06	12.4	141.2	0.375076	4.27102	11.3871
Ppp1r16b	31.27	35.55	401.7	1.13687	12.8462	11.2996
2510009E07Rik	99.17	25.63	289.3	0.258445	2.91721	11.2876
Cidec	2.68	6.613	75.4	2.46754	28.1343	11.4018
Aqp5	10.72	10.75	120.6	1.0028	11.25	11.2186
Ces1g	2.68	4.96	56.21	1.85075	20.9739	11.3327
Fth1	31400	62070	685300	1.97675	21.8248	11.0408
Cryga	4.467	13.23	146.7	2.96172	32.8408	11.0884
Gsta3	457.4	791.1	8686	1.72956	18.9899	10.9796
Fmo2	520.9	29.76	323.5	0.0571319	0.621041	10.8703
Gm5741	33.06	6.613	72.66	0.20003	2.19782	10.9874
Nlrc4	12.51	5.786	63.06	0.46251	5.04077	10.8987
Nyx	3.574	9.92	106.9	2.7756	29.9105	10.7762
Gm12839	8.934	4.133	45.24	0.462615	5.0638	10.946
Mgll	348.4	163.7	1741	0.469862	4.99713	10.6353
Ntsr1	0.8934	2.48	27.42	2.77591	30.6917	11.0565
Ciita	3.574	4.96	53.47	1.3878	14.9608	10.7802
Cryl1	393.1	972.1	10210	2.47291	25.973	10.503
Tmem140	241.2	308.3	3192	1.27819	13.2338	10.3536
Pbld1	68.8	86.8	898	1.26163	13.0523	10.3456
Hrasls	2.68	4.133	43.87	1.54216	16.3694	10.6146
Inmt	11.61	57.86	597.7	4.98363	51.4815	10.3301
S100g	52.71	47.12	485.3	0.893948	9.20698	10.2992
Gclc	1705	1714	17540	1.00528	10.2874	10.2334
Cbr3	341.3	138.9	1419	0.406973	4.15763	10.216
Slc5a4b	0.8934	0.8266	9.597	0.925229	10.7421	11.6102
Ppfia2	0.8934	0.8266	9.597	0.925229	10.7421	11.6102
Bhmt	0.8934	0.8266	9.597	0.925229	10.7421	11.6102
Ifitm7	0.8934	0.8266	9.597	0.925229	10.7421	11.6102
4930425O10Rik	4.467	0.8266	9.597	0.185046	2.14842	11.6102
Gstm3	7.148	21.49	219.4	3.00644	30.6939	10.2094
Rgl1	185.8	232.3	2351	1.25027	12.6534	10.1205
Gbe1	436.9	1172	11840	2.68254	27.1	10.1024
Gm5887	10.72	1.653	17.82	0.154198	1.66231	10.7804
Cplx3	3.574	1.653	17.82	0.462507	4.98601	10.7804
Slc5a2	3.574	23.97	241.3	6.70677	67.5154	10.0668
Sult1d1	123.3	2799	27990	22.7007	227.007	10
Gm11992	41.1	70.26	703.3	1.70949	17.1119	10.01
Aqp11	49.14	120.7	1204	2.45625	24.5014	9.97514
Espn	120.6	109.1	1089	0.904643	9.02985	9.98167
H2-Aa	28.59	21.49	213.9	0.751661	7.48164	9.95347
Ptprb	45.57	43.81	434.6	0.961378	9.53698	9.92011
Apom	9.828	10.75	106.9	1.09381	10.8771	9.94419
Cpn1	15.19	30.59	301.6	2.01382	19.8552	9.85943
Id2	381.5	1562	15260	4.09436	40	9.76953
Astn2	15.19	5.786	57.58	0.380908	3.79065	9.95161
Pparg	37.52	65.3	637.5	1.74041	16.9909	9.76263
Krt5	19.66	18.19	178.2	0.925229	9.06409	9.79659
Enpp3	50.93	11.57	113.8	0.227175	2.23444	9.83578
Fosb	60.75	53.73	523.7	0.884444	8.62058	9.74688
Cyp4b1	274.3	185.2	1796	0.675173	6.54758	9.69762
Hdc	2.68	9.093	89.11	3.39291	33.25	9.79985
Alas1	1052	1478	14260	1.40494	13.5551	9.64817
Igfbp6	515.5	55.38	534.7	0.10743	1.03725	9.65511
Gm13476	12.51	7.44	72.66	0.594724	5.80815	9.76613
Ush1c	492.3	289.3	2776	0.58765	5.63884	9.59558
Klf15	17.87	38.03	364.7	2.12815	20.4085	9.5898
Tmem8	286.8	274.4	2617	0.956764	9.12483	9.53717
Sult1b1	6.254	23.97	228.9	3.83275	36.6006	9.54944
Ang5	5.361	2.48	24.68	0.4626	4.60362	9.95161
Nrxn2	4.467	2.48	24.68	0.555182	5.52496	9.95161
Mettl7b	30.38	244.7	2303	8.05464	75.8065	9.41152
Ace	41.99	72.74	685.5	1.73232	16.3253	9.42398
9530008L14Rik	10.72	23.97	226.2	2.23601	21.1007	9.4368
5033411D12Rik	34.84	96.72	907.6	2.77612	26.0505	9.38379
Tspan11	9.828	6.613	63.06	0.672873	6.41636	9.53576
Baat	2.68	4.133	39.76	1.54216	14.8358	9.62013
Robo3	16.98	4.133	39.76	0.243404	2.34158	9.62013
Gpnmb	1792	325.7	3037	0.181752	1.69475	9.32453
4930503E14Rik	26.8	12.4	116.5	0.462687	4.34701	9.39516
Ces2b	31.27	12.4	116.5	0.396546	3.72562	9.39516
BC089597	1.787	1.653	16.45	0.925014	9.20537	9.9516
Vdr	232.3	215.8	1999	0.928971	8.60525	9.26321
D630029K05Rik	6.254	3.307	31.53	0.528782	5.04157	9.53432
Dppa5a	4.467	3.307	31.53	0.740318	7.05843	9.53432
Rufy4	76.84	28.93	267.3	0.376497	3.47866	9.23954
Lipa	1886	1393	12730	0.7386	6.74973	9.13855
Psca	75.05	1024	9329	13.6442	124.304	9.11035
Ar	50.03	24.8	226.2	0.495703	4.52129	9.12097
Ace2	96.49	123.2	1112	1.27682	11.5245	9.02597
Cybrd1	70.58	114.9	1038	1.62794	14.7067	9.03394
Onecut2	9.828	2.48	23.31	0.25234	2.37179	9.39919
Sprr2d	3.574	2.48	23.31	0.6939	6.5221	9.39919
Dpep1	23.23	2.48	23.31	0.106759	1.00344	9.39919
Rhox6	2.68	2.48	23.31	0.925373	8.69776	9.39919
Creg1	1178	1037	9294	0.880306	7.88964	8.96239
Rcan1	466.4	979.6	8751	2.10034	18.7629	8.93324
Kynu	3.574	9.093	82.26	2.54421	23.0162	9.04652
Kcnip3	17.87	5.786	52.1	0.323783	2.9155	9.00449
Ndrg1	1635	11620	102500	7.10703	62.6911	8.821
Ccdc144b	2.68	3.307	30.16	1.23396	11.2537	9.12005
Klra33	8.041	3.307	30.16	0.411267	3.75078	9.12005
Usp2	41.1	92.58	815.7	2.25255	19.8467	8.81076
Gramd1b	192.1	431.5	3781	2.24623	19.6825	8.76246
Fmod	2.68	0.8266	8.226	0.308433	3.0694	9.95161
Fam71a	0.8934	0.8266	8.226	0.925229	9.20752	9.95161
Gm606	0.8934	0.8266	8.226	0.925229	9.20752	9.95161
Slc22a28	0.8934	0.8266	8.226	0.925229	9.20752	9.95161
Actl7a	1.787	0.8266	8.226	0.462563	4.60325	9.95161
Nkx1-2	0.8934	0.8266	8.226	0.925229	9.20752	9.95161
Fbxw21	1.787	0.8266	8.226	0.462563	4.60325	9.95161
Gm12824	270.7	202.5	1771	0.748061	6.5423	8.74568
Fam13a	30.38	90.1	786.9	2.96577	25.9019	8.73363
Clic5	68.8	267.8	2329	3.89244	33.8517	8.69679
Serpinf2	18.76	14.88	130.2	0.793177	6.9403	8.75
Tcea3	37.52	25.63	223.5	0.683102	5.95682	8.72025
Homer2	5.361	8.266	72.66	1.54188	13.5534	8.79023
Olfm1	368.1	463.7	4011	1.25971	10.8965	8.64999
Ptgr1	655.8	622.5	5374	0.949222	8.19457	8.63293
Npr3	143	69.44	600.5	0.485594	4.1993	8.64775
Ces2g	51.82	16.53	142.6	0.318989	2.75183	8.62674
Srxn1	1370	3047	26030	2.22409	19	8.54283
Glt25d2	7.148	1.653	15.08	0.231253	2.10968	9.12281
Itln1	1.787	1.653	15.08	0.925014	8.43872	9.12281
9230105E05Rik	2.68	1.653	15.08	0.616791	5.62687	9.12281
Rnf112	2.68	1.653	15.08	0.616791	5.62687	9.12281
Myh7b	1.787	1.653	15.08	0.925014	8.43872	9.12281
Ces2d-ps	1.787	1.653	15.08	0.925014	8.43872	9.12281
4930502E18Rik	6.254	1.653	15.08	0.264311	2.41126	9.12281
BC024386	16.08	9.093	78.14	0.565485	4.85945	8.59342
Tcp10b	3.574	3.307	28.79	0.925294	8.0554	8.70578
Rasgrf2	5.361	5.786	49.35	1.07928	9.20537	8.52921
2900011O08Rik	8.934	5.786	49.35	0.647638	5.52384	8.52921
Plxna4	41.1	14.88	124.8	0.362044	3.0365	8.3871
S100b	5.361	21.49	179.6	4.00858	33.5012	8.35738
Igfbp5	2629	802.7	6649	0.305325	2.5291	8.28329
Abi3	5.361	5.786	47.98	1.07928	8.94982	8.29243
Fam71d	5.361	5.786	47.98	1.07928	8.94982	8.29243
Fcrl1	5.361	4.96	41.13	0.925201	7.67208	8.29234
Abca13	1.787	4.133	34.27	2.31281	19.1774	8.2918
Ablim3	83.98	44.64	359.2	0.531555	4.27721	8.04659
Cryab	12550	30340	241300	2.41753	19.2271	7.9532
Bche	10.72	10.75	86.37	1.0028	8.0569	8.03442
Hrsp12	2524	5368	42690	2.12678	16.9136	7.95268
Cfb	84.88	79.36	632	0.934967	7.44581	7.96371
Gtsf1	3.574	2.48	20.56	0.6939	5.75266	8.29032
2010001M09Rik	13.4	2.48	20.56	0.185075	1.53433	8.29032
Abca1	1089	704.3	5576	0.64674	5.12029	7.91708
Wisp2	20.55	11.57	91.85	0.563017	4.46959	7.93863
Hsd17b2	7.148	413.3	3240	57.8204	453.274	7.83934
Plk5	33.06	9.92	78.14	0.30006	2.36358	7.87702
Gm4027	6.254	1.653	13.71	0.264311	2.1922	8.29401
Tpsb2	1.787	1.653	13.71	0.925014	7.67208	8.29401
Fam166a	1.787	1.653	13.71	0.925014	7.67208	8.29401
Asb11	1.787	1.653	13.71	0.925014	7.67208	8.29401
Mreg	9.828	19.01	148.1	1.93427	15.0692	7.79064
Amph	16.98	14.05	109.7	0.827444	6.46054	7.80783
Snord17	53.61	33.07	256.4	0.616863	4.78269	7.75325
Cat	2499	3264	25200	1.30612	10.084	7.72059
Papss2	294.8	295.9	2280	1.00373	7.73406	7.70531
Folr2	51.82	14.88	115.2	0.287148	2.22308	7.74194
Tmem56	100.1	37.2	285.2	0.371628	2.84915	7.66667
Adh7	68.8	1624	12380	23.6047	179.942	7.62315
Chrna2	5.361	3.307	26.05	0.616863	4.85917	7.87723
41531	2.68	3.307	26.05	1.23396	9.72015	7.87723
Hist1h2af	17.87	14.88	113.8	0.83268	6.36821	7.64785
Elfn1	60.75	40.51	307.1	0.666831	5.05514	7.58084
Als2cr12	25.91	12.4	94.59	0.47858	3.65071	7.62823
BC061237	13.4	14.88	112.4	1.11045	8.38806	7.55376
Acsm3	7.148	13.23	100.1	1.85087	14.0039	7.56614
Podn	58.07	57.04	427.7	0.982263	7.36525	7.49825
Xpnpep2	6.254	24.8	186.4	3.96546	29.8049	7.51613
Folr1	439.6	2403	17940	5.46633	40.8098	7.46567
Sirpb1a	5.361	10.75	80.89	2.00522	15.0886	7.52465
Tmod1	12.51	5.786	43.87	0.46251	3.50679	7.58209
Ip6k3	1.787	4.133	31.53	2.31281	17.6441	7.62884
Gm1123	7.148	4.133	31.53	0.578204	4.41102	7.62884
0610012H03Rik	8.934	148.8	1105	16.6555	123.685	7.42608
Dgkg	4.467	44.64	331.8	9.99328	74.278	7.4328
Mxra7	340.4	292.6	2166	0.859577	6.3631	7.4026
Cgref1	1263	591.9	4362	0.468646	3.45368	7.36949
Rab3il1	31.27	27.28	201.5	0.872402	6.44388	7.38636
Mt3	115.3	210.8	1551	1.82827	13.4519	7.35769
Ugp2	1535	2620	19190	1.70684	12.5016	7.32443
Ugt1a5	1.787	0.8266	6.855	0.462563	3.83604	8.29301
Mosc1	0.8934	0.8266	6.855	0.925229	7.67293	8.29301
Colq	1.787	0.8266	6.855	0.462563	3.83604	8.29301
Adam2	0.8934	0.8266	6.855	0.925229	7.67293	8.29301
C9	0.8934	0.8266	6.855	0.925229	7.67293	8.29301
Kcne1	0.8934	0.8266	6.855	0.925229	7.67293	8.29301
4930528F23Rik	4.467	0.8266	6.855	0.185046	1.53459	8.29301
Cyp2c53-ps	1.787	0.8266	6.855	0.462563	3.83604	8.29301
2700089I24Rik	2.68	0.8266	6.855	0.308433	2.55784	8.29301
Cyp4a14	0.8934	0.8266	6.855	0.925229	7.67293	8.29301
Gm7854	1.787	0.8266	6.855	0.462563	3.83604	8.29301
Slc13a4	0.8934	0.8266	6.855	0.925229	7.67293	8.29301
Syn2	4.467	0.8266	6.855	0.185046	1.53459	8.29301
Usp17l5	4.467	0.8266	6.855	0.185046	1.53459	8.29301
6030466F02Rik	1.787	0.8266	6.855	0.462563	3.83604	8.29301
Aqp9	1.787	0.8266	6.855	0.462563	3.83604	8.29301
Cdx4	1.787	0.8266	6.855	0.462563	3.83604	8.29301
AI747448	15.19	62	453.8	4.08163	29.8749	7.31935
Cyp2d12	8.041	9.093	67.18	1.13083	8.35468	7.3881
Ccr1	58.07	9.093	67.18	0.156587	1.15688	7.3881
Cyp4a12b	331.5	739.8	5367	2.23167	16.19	7.25466
G630016D24Rik	89.34	45.47	330.4	0.508955	3.69823	7.26633
Rasl10b	39.31	23.97	174.1	0.609769	4.4289	7.26325
Hist1h4h	183.2	219.1	1582	1.19596	8.63537	7.22045
Twist2	117.9	42.99	311.2	0.364631	2.63953	7.23889
Sprr2k	3.574	3.307	24.68	0.925294	6.90543	7.46296
Kdr	8.934	3.307	24.68	0.370159	2.76248	7.46296
Slc17a1	27.7	2029	14540	73.2491	524.91	7.16609
Itgb8	232.3	209.1	1498	0.900129	6.44856	7.16404
Prss35	67.01	335.6	2398	5.00821	35.7857	7.14541
Cyp4a12a	75.05	283.5	2021	3.77748	26.9287	7.12875
Orm1	8.934	12.4	89.11	1.38796	9.97426	7.18629
Oas1c	109.9	210	1487	1.91083	13.5305	7.08095
Fn3k	15.19	42.16	298.9	2.77551	19.6774	7.08966
Susd2	28.59	26.45	187.8	0.925149	6.56873	7.10019
Hist1h2ac	25.91	33.07	233.1	1.27634	8.99653	7.04868
Rnase1	2.68	1.653	12.34	0.616791	4.60448	7.46521
Gm10512	6.254	1.653	12.34	0.264311	1.97314	7.46521
Sstr5	1.787	1.653	12.34	0.925014	6.90543	7.46521
Tyrp1	2.68	1.653	12.34	0.616791	4.60448	7.46521
Sun3	9.828	20.67	145.3	2.10317	14.7843	7.02951
Proz	11.61	5.786	41.13	0.498363	3.54264	7.10854
Havcr1	2377	4895	34110	2.05932	14.35	6.96834
Slco1a6	290.4	1462	10180	5.03444	35.0551	6.96306
2610528A11Rik	28.59	72.74	507.2	2.54425	17.7405	6.97278
Mettl7a1	1081	2462	16970	2.27752	15.6984	6.89277
Cryba2	3.574	2.48	17.82	0.6939	4.98601	7.18548
Tmem163	3.574	2.48	17.82	0.6939	4.98601	7.18548
1700027D21Rik	1.787	2.48	17.82	1.3878	9.97202	7.18548
Pnpla1	17.87	8.266	57.58	0.462563	3.22216	6.96588
Gm8267	10.72	10.75	74.03	1.0028	6.90578	6.88651
Lce1d	3.574	3.307	23.31	0.925294	6.5221	7.04868
Serpinb9f	8.934	55.38	378.4	6.19879	42.355	6.83279
Fgfr3	77.73	78.53	530.6	1.01029	6.82619	6.75665
Hcn3	36.63	18.19	123.4	0.496587	3.36882	6.78395
Iqsec3	3.574	5.786	39.76	1.61891	11.1248	6.87176
Kcnj14	7.148	5.786	39.76	0.809457	5.5624	6.87176
Serpina1b	7.148	12.4	83.63	1.73475	11.6998	6.74435
Ddit3	1872	1434	9583	0.766026	5.11912	6.68271
Blvrb	233.2	271.1	1812	1.16252	7.77015	6.68388
Sgk2	16.98	160.4	1067	9.44641	62.8386	6.65212
Aass	143.8	113.2	748.5	0.787204	5.20515	6.61219
Kl	45.57	52.08	344.1	1.14286	7.55102	6.60714
Ambp	11.61	17.36	115.2	1.49526	9.92248	6.63594
Rplp2-ps1	47.35	7.44	49.35	0.157128	1.04224	6.63306
Psd2	23.23	7.44	49.35	0.320276	2.12441	6.63306
Slc4a4	1446	1166	7614	0.806362	5.26556	6.53002
Adra1a	9.828	17.36	113.8	1.76638	11.5792	6.5553
Endou	10.72	5.786	38.39	0.539739	3.58116	6.63498
Mettl7a3	1.787	5.786	38.39	3.23783	21.4829	6.63498
Rasl2-9-ps	4.467	5.786	38.39	1.29528	8.59413	6.63498
B230216N24Rik	9.828	4.96	32.9	0.504681	3.34758	6.63306
Gss	1569	1924	12460	1.22626	7.94136	6.47609
Gm5622	14.3	17.36	112.4	1.21399	7.86014	6.47465
Renbp	533.4	1548	9954	2.90214	18.6614	6.43023
Areg	143.8	90.1	579.9	0.626565	4.03268	6.43618
1700029N11Rik	4.467	3.307	21.94	0.740318	4.91157	6.63441
Spink14	4.467	3.307	21.94	0.740318	4.91157	6.63441
Gpr174	8.041	3.307	21.94	0.411267	2.72852	6.63441
Acss2	115.3	257.1	1651	2.22984	14.3192	6.42163
Slc7a8	79.52	53.73	345.5	0.675679	4.34482	6.4303
Mpv17l	189.4	312.5	2002	1.64995	10.5702	6.4064
Cenpv	88.45	57.04	366	0.644884	4.13793	6.41655
Aldh6a1	580.7	1264	8082	2.17668	13.9177	6.39399
Thrb	56.29	64.48	412.7	1.1455	7.33168	6.40043
Cyp2e1	60.75	38.85	248.1	0.639506	4.08395	6.3861
LOC433374	9.828	2.48	16.45	0.25234	1.67379	6.63306
Rdh7	2.68	2.48	16.45	0.925373	6.13806	6.63306
Pdk4	643.3	210.8	1335	0.327685	2.07524	6.33302
1700016C15Rik	147.4	1402	8871	9.51153	60.1832	6.32739
Nhs	61.65	60.34	381.1	0.978751	6.18167	6.31588
Cox6a2	3.574	5.786	37.02	1.61891	10.3581	6.3982
Ogn	88.45	35.55	223.5	0.401922	2.52685	6.28692
Cyp46a1	63.43	30.59	191.9	0.482264	3.02538	6.27329
Mir215	122.4	33.07	207	0.27018	1.69118	6.25945
Plekho1	791.6	504.2	3142	0.636938	3.96918	6.23165
Aqp6	0.8934	1.653	10.97	1.85024	12.2789	6.63642
Xirp2	0.8934	1.653	10.97	1.85024	12.2789	6.63642
Bpifa1	1.787	1.653	10.97	0.925014	6.13878	6.63642
Tnip3	4.467	1.653	10.97	0.370047	2.45579	6.63642
4933405L10Rik	14.3	1.653	10.97	0.115594	0.767133	6.63642
9130024F11Rik	23.23	18.19	113.8	0.783039	4.89884	6.25618
Hist1h3e	8.934	11.57	72.66	1.29505	8.13298	6.28003
Cd300lb	33.95	8.266	52.1	0.243476	1.53461	6.30293
Dnajc22	132.2	758	4712	5.73374	35.643	6.21636
Akr1b7	18.76	77.7	482.6	4.14179	25.7249	6.21107
Chpt1	1868	4440	27480	2.37687	14.7109	6.18919
Htra1	3086	2263	13990	0.733312	4.53338	6.18206
Hs3st5	18.76	7.44	46.61	0.396588	2.48454	6.26478
Zmynd10	25.02	7.44	46.61	0.297362	1.86291	6.26478
C1ra	57.18	50.42	311.2	0.881777	5.44246	6.17215
Slc16a6	44.67	63.65	392.1	1.42489	8.7777	6.16025
Sycp3	45.57	71.09	437.3	1.56002	9.59623	6.15136
Epb4.2	7.148	4.133	26.05	0.578204	3.64438	6.30293
Nampt	484.2	1598	9793	3.30029	20.2251	6.12829
A4galt	67.9	36.37	223.5	0.535641	3.29161	6.14517
Hist1h3a	8.934	9.093	56.21	1.0178	6.29169	6.18168
Prph	17.87	9.093	56.21	0.508842	3.1455	6.18168
1700101I11Rik	15.19	14.05	86.37	0.924951	5.68598	6.14733
Ttyh2	805	675.4	4116	0.839006	5.11304	6.09417
D630045J12Rik	158.1	84.32	514.1	0.533333	3.25174	6.09701
Ugdh	1464	2163	13120	1.47746	8.96175	6.06565
Sprr1a	870.2	9968	60250	11.4548	69.237	6.04434
Acot5	10.72	5.786	35.64	0.539739	3.32463	6.1597
Acot6	57.18	54.56	330.4	0.95418	5.77824	6.05572
1700016G22Rik	20.55	3.307	20.56	0.160925	1.00049	6.21712
Ccdc27	5.361	3.307	20.56	0.616863	3.83511	6.21712
Brp44l	1726	2986	17950	1.73001	10.3998	6.01139
Bmp6	495.9	837.4	5022	1.68865	10.127	5.99713
Fam46c	16.98	18.19	109.7	1.07126	6.46054	6.03079
Oas1e	8.041	11.57	69.92	1.43888	8.69544	6.04322
Ranbp3l	20.55	158.7	947.3	7.72263	46.0973	5.96912
Glul	1025	1270	7568	1.23902	7.38341	5.95906
Sncb	1.787	4.96	30.16	2.7756	16.8774	6.08065
Chrdl2	1.787	20.67	123.4	11.5669	69.0543	5.97
Acat1	622.7	1046	6184	1.67978	9.93095	5.91205
Ehhadh	158.1	253.8	1500	1.60531	9.48767	5.91017
Ankrd33b	173.3	501.8	2954	2.89556	17.0456	5.88681
Slc41a2	247.5	226.5	1334	0.915152	5.3899	5.88962
4930488B22Rik	2.68	0.8266	5.484	0.308433	2.04627	6.63441
Rdh19	0.8934	0.8266	5.484	0.925229	6.13835	6.63441
Npc1l1	2.68	0.8266	5.484	0.308433	2.04627	6.63441
Fam150b	1.787	0.8266	5.484	0.462563	3.06883	6.63441
Guca1b	4.467	0.8266	5.484	0.185046	1.22767	6.63441
Hsd3b5	3.574	0.8266	5.484	0.231281	1.53442	6.63441
Dnase2b	0.8934	0.8266	5.484	0.925229	6.13835	6.63441
Pla2g2c	1.787	0.8266	5.484	0.462563	3.06883	6.63441
Tas1r2	1.787	0.8266	5.484	0.462563	3.06883	6.63441
E030019B06Rik	1.787	0.8266	5.484	0.462563	3.06883	6.63441
Cx3cr1	2.68	0.8266	5.484	0.308433	2.04627	6.63441
Srr	401.2	481.1	2826	1.19915	7.04387	5.87404
Hacl1	162.6	418.3	2458	2.57257	15.1169	5.87617
Nid2	115.3	85.97	503.1	0.74562	4.3634	5.85204
Hist1h2ah	58.07	21.49	126.1	0.370071	2.17152	5.86785
Vmn2r83	1.787	2.48	15.08	1.3878	8.43872	6.08065
Fam23a	3.574	2.48	15.08	0.6939	4.21936	6.08065
Ptprt	2.68	2.48	15.08	0.925373	5.62687	6.08065
2610028E06Rik	8.041	2.48	15.08	0.308419	1.87539	6.08065
Ghrhr	2.68	2.48	15.08	0.925373	5.62687	6.08065
Gng4	7.148	4.133	24.68	0.578204	3.45271	5.97145
Crygs	3.574	5.786	34.27	1.61891	9.5887	5.92292
Pbld2	67.01	99.2	577.2	1.48038	8.61364	5.81855
H2-DMa	184.1	282.7	1642	1.53558	8.91907	5.80828
Slc23a3	35.74	90.1	521	2.52098	14.5775	5.78246
Slc6a6	5138	6881	39650	1.33924	7.71701	5.76224
Itih3	4.467	11.57	67.18	2.59011	15.0392	5.8064
Hsd11b1	81.3	253	1455	3.11193	17.8967	5.75099
Zbtb16	33.06	80.18	460.6	2.42529	13.9322	5.74457
Hist1h4a	34.84	47.12	270.1	1.35247	7.75258	5.73217
1810034E14Rik	17.87	12.4	71.29	0.6939	3.98937	5.74919
Ch25h	51.82	12.4	71.29	0.23929	1.37572	5.74919
C1rl	14.3	42.99	245.4	3.00629	17.1608	5.7083
2310015B20Rik	6.254	4.96	28.79	0.793092	4.60345	5.80444
5430425J12Rik	2.68	4.96	28.79	1.85075	10.7425	5.80444
AI427809	15.19	4.96	28.79	0.326531	1.89533	5.80444
Mlph	100.1	224.8	1278	2.24575	12.7672	5.68505
Hspa12a	69.69	47.94	271.4	0.687904	3.89439	5.66124
Cd79b	1.787	25.63	145.3	14.3425	81.3095	5.66914
Gm1604b	15.19	7.44	42.5	0.489796	2.79789	5.71237
Acot11	37.52	47.12	266	1.25586	7.08955	5.64516
D3Bwg0562e	18.76	31.41	176.9	1.67431	9.42964	5.63196
Fam70a	7.148	12.4	69.92	1.73475	9.78176	5.63871
Hist1h1t	2.68	5.786	32.9	2.15896	12.2761	5.68614
Hamp	6.254	5.786	32.9	0.925168	5.26063	5.68614
Pappa	191.2	67.78	378.4	0.354498	1.97908	5.58277
Snca	280.5	514.2	2863	1.83316	10.2068	5.56787
Gnat1	20.55	8.266	46.61	0.402238	2.26813	5.63876
Cd74	205.5	226.5	1254	1.10219	6.10219	5.53642
Me1	2637	4193	23200	1.59006	8.79788	5.53303
Ctxn3	3.574	65.3	361.9	18.2708	101.259	5.54211
Uap1l1	679.9	1485	8208	2.18414	12.0724	5.52727
Dpp7	929.2	921.7	5089	0.991929	5.47675	5.52132
Gm2a	1045	988.7	5454	0.946124	5.21914	5.51633
Plscr4	55.39	32.24	178.2	0.582055	3.21719	5.5273
Fgg	1.787	4.133	23.31	2.31281	13.0442	5.63997
Cdkl1	213.5	748.9	4117	3.50773	19.2834	5.4974
Cbr1	2921	4356	23900	1.49127	8.18213	5.48669
4933417A18Rik	4.467	1.653	9.597	0.370047	2.14842	5.80581
Mbl1	2.68	1.653	9.597	0.616791	3.58097	5.80581
Olfr221	2.68	1.653	9.597	0.616791	3.58097	5.80581
9030404E10Rik	1.787	1.653	9.597	0.925014	5.37045	5.80581
Ccdc11	4.467	1.653	9.597	0.370047	2.14842	5.80581
Frem1	3.574	1.653	9.597	0.462507	2.68523	5.80581
Reln	1.787	1.653	9.597	0.925014	5.37045	5.80581
Zp3	1.787	1.653	9.597	0.925014	5.37045	5.80581
Klre1	2.68	1.653	9.597	0.616791	3.58097	5.80581
Il16	2.68	1.653	9.597	0.616791	3.58097	5.80581
Spon1	75.05	78.53	427.7	1.04637	5.69887	5.44633
Slc10a2	46.46	138.9	755.4	2.98967	16.2591	5.43844
Fitm1	20.55	10.75	58.95	0.523114	2.86861	5.48372
Hist1h4i	553	763.8	4150	1.38119	7.50452	5.43336
Rtn4rl1	25.91	23.15	126.1	0.893477	4.86685	5.44708
Higd1c	5.361	4.96	27.42	0.925201	5.11472	5.52823
Acox1	1967	3084	16690	1.56787	8.485	5.4118
Tnfsf12	420.8	403.4	2174	0.95865	5.16635	5.38919
Ptgds	512.8	4917	26460	9.58853	51.5991	5.38133
Tnfsf13	91.13	90.1	482.6	0.988697	5.29573	5.35627
Myl7	4.467	9.92	53.47	2.22073	11.97	5.39012
Timd2	23.23	49.6	264.6	2.13517	11.3904	5.33468
Rab38	108.1	121.5	647.1	1.12396	5.98612	5.32593
Abcb4	18.76	42.99	228.9	2.29158	12.2015	5.32449
Marcksl1-ps4	16.98	14.88	79.51	0.876325	4.68257	5.34341
BC049762	13.4	10.75	57.58	0.802239	4.29701	5.35628
A430089I19Rik	4.467	2.48	13.71	0.555182	3.06917	5.52823
Fxyd2	1566	36550	193700	23.3397	123.691	5.29959
Gm4952	4.467	8.266	43.87	1.85046	9.82091	5.30728
4931406C07Rik	1505	1993	10440	1.32425	6.93688	5.23833
Crp	1.787	3.307	17.82	1.85059	9.97202	5.38857
2010003K15Rik	7.148	3.307	17.82	0.462647	2.49301	5.38857
Rpl3l	11.61	3.307	17.82	0.284841	1.53488	5.38857
1700111N16Rik	4.467	3.307	17.82	0.740318	3.98925	5.38857
Hist1h1e	41.1	117.4	612.8	2.85645	14.91	5.21976
Gsta4	2086	3684	19200	1.76606	9.20422	5.21173
Satb2	62.54	71.09	368.8	1.13671	5.89703	5.18779
Phospho1	42.89	63.65	330.4	1.48403	7.70343	5.19089
Prl7a1	7.148	4.133	21.94	0.578204	3.06939	5.30849
Cyp4a32	2.68	4.133	21.94	1.54216	8.18657	5.30849
Slc2a9	165.3	55.38	286.5	0.335027	1.73321	5.17335
Gm10451	2.68	105.8	545.6	39.4776	203.582	5.1569
Plvap	28.59	12.4	64.43	0.433718	2.25359	5.19597
Asb13	409.2	624.9	3218	1.52713	7.86413	5.14962
Klra4	9.828	4.96	26.05	0.504681	2.65059	5.25202
Guca2a	4.467	14.05	72.66	3.14529	16.266	5.17153
Tm6sf2	53.61	34.72	178.2	0.64764	3.32401	5.13249
A330023F24Rik	66.12	18.19	93.22	0.275106	1.40986	5.12479
Nkd2	45.57	30.59	154.9	0.671275	3.39917	5.06375
Fbxo40	155.5	69.44	351	0.446559	2.25723	5.05472
Aldh1b1	104.5	96.72	488.1	0.92555	4.67081	5.04653
P4ha1	3087	4082	20550	1.32232	6.65695	5.0343
Cotl1	1792	1935	9664	1.0798	5.39286	4.99432
Cml1	113.5	121.5	606	1.07048	5.33921	4.98765
Cdsn	61.65	184.3	914.4	2.98946	14.8321	4.96148
Slc18a1	89.34	129	640.2	1.44392	7.16588	4.96279
Bmp8a	71.48	24.8	123.4	0.34695	1.72636	4.97581
Wfdc16	1.787	22.32	111	12.4902	62.1153	4.97312
Pdk2	476.2	629.1	3101	1.32108	6.51197	4.92926
Myom3	2.68	31.41	154.9	11.7201	57.7985	4.93155
Upb1	52.71	72.74	357.8	1.38	6.78809	4.91889
Abcg1	652.2	283.5	1392	0.434683	2.13431	4.91005
Akr1c20	4.467	5.786	28.79	1.29528	6.44504	4.9758
Crabp1	25.91	5.786	28.79	0.223311	1.11115	4.9758
2310034O05Rik	3.574	4.96	24.68	1.3878	6.90543	4.97581
1700034P13Rik	22.34	15.71	76.77	0.703223	3.43644	4.8867
Oxt	5.361	4.133	20.56	0.770938	3.83511	4.97459
5033403H07Rik	10.72	4.133	20.56	0.385541	1.91791	4.97459
2310014F07Rik	7.148	4.133	20.56	0.578204	2.87633	4.97459
Jazf1	114.4	117.4	568.9	1.02622	4.9729	4.84583
Calml4	197.5	2435	11760	12.3291	59.5443	4.82957
Esrrg	22.34	79.36	383.9	3.55237	17.1844	4.83745
Mia1	47.35	3.307	16.45	0.0698416	0.347413	4.9743
A730085K08Rik	13.4	3.307	16.45	0.246791	1.22761	4.9743
Irf8	18.76	27.28	131.6	1.45416	7.01493	4.82405
Slc25a39	2411	5873	28170	2.43592	11.6839	4.79653
Sephs2	1086	2575	12330	2.37109	11.3536	4.78835
Ppp2r2b	8.041	9.92	47.98	1.23368	5.96692	4.83669
C1ql4	3.574	2.48	12.34	0.6939	3.45271	4.97581
Krt76	6.254	2.48	12.34	0.396546	1.97314	4.97581
Sema5b	3.574	2.48	12.34	0.6939	3.45271	4.97581
Slc22a8	2.68	2.48	12.34	0.925373	4.60448	4.97581
Gm17359	3.574	2.48	12.34	0.6939	3.45271	4.97581
4930579F01Rik	2.68	2.48	12.34	0.925373	4.60448	4.97581
Gsg1l	1.787	2.48	12.34	1.3878	6.90543	4.97581
Mef2b	16.98	15.71	75.4	0.925206	4.44052	4.79949
Gbp7	112.6	186	881.5	1.65187	7.8286	4.73925
Cyp4f39	5.361	13.23	63.06	2.46782	11.7627	4.76644
Car7	21.44	13.23	63.06	0.617071	2.94123	4.76644
Ctsz	4700	7096	33490	1.50979	7.12553	4.71956
Slc37a4	417.2	1305	6157	3.128	14.7579	4.71801
Rasd2	13.4	23.15	109.7	1.72761	8.18657	4.73866
Hsd3b3	16.08	12.4	58.95	0.771144	3.66604	4.75403
Arhgap24	601.3	854.7	4013	1.42142	6.67387	4.69521
Lyg2	2.68	1.653	8.226	0.616791	3.0694	4.97641
4933400C05Rik	1.787	1.653	8.226	0.925014	4.60325	4.97641
Gm5662	3.574	1.653	8.226	0.462507	2.30162	4.97641
Akr1c6	1.787	1.653	8.226	0.925014	4.60325	4.97641
Cap2	14.3	1.653	8.226	0.115594	0.575245	4.97641
Fgf12	7.148	1.653	8.226	0.231253	1.15081	4.97641
4930511I11Rik	4.467	1.653	8.226	0.370047	1.8415	4.97641
Csn2	1.787	1.653	8.226	0.925014	4.60325	4.97641
Pilrb1	2.68	1.653	8.226	0.616791	3.0694	4.97641
Gm6370	2.68	1.653	8.226	0.616791	3.0694	4.97641
Klra5	1.787	1.653	8.226	0.925014	4.60325	4.97641
Cmtm1	1.787	1.653	8.226	0.925014	4.60325	4.97641
Ces3a	2.68	1.653	8.226	0.616791	3.0694	4.97641
Slc22a14	0.8934	1.653	8.226	1.85024	9.20752	4.97641
Gm20594	11540	12270	57450	1.06326	4.97834	4.68215
Dleu7	69.69	90.93	426.4	1.30478	6.11852	4.68932
Mir196b	140.3	57.04	267.3	0.406557	1.9052	4.68619
Slc35f3	100.1	125.6	586.8	1.25475	5.86214	4.67197
D14Ertd668e	8.041	5.786	27.42	0.719562	3.41002	4.73903
Pnldc1	13.4	5.786	27.42	0.431791	2.04627	4.73903
Gab3	9.828	5.786	27.42	0.588726	2.78999	4.73903
Ripply1	3.574	5.786	27.42	1.61891	7.67208	4.73903
Serpinb1b	8.041	14.05	65.81	1.7473	8.18431	4.68399
Rragd	402.9	672.9	3122	1.67014	7.74882	4.63962
1700096J18Rik	10.72	9.093	42.5	0.848228	3.96455	4.67392
Snord8	52.71	42.99	198.8	0.815595	3.77158	4.62433
S100a7a	58.07	34.72	160.4	0.597899	2.76218	4.61982
Il1f8	2.68	4.96	23.31	1.85075	8.69776	4.6996
Slc1a2	10.72	11.57	53.47	1.07929	4.98787	4.62143
Vnn1	158.1	714.2	3251	4.51739	20.5629	4.55195
Dgat2	91.13	342.2	1556	3.75508	17.0745	4.54705
Cyp27a1	40.21	52.08	237.2	1.2952	5.89903	4.55453
0610039K10Rik	27.7	4.133	19.19	0.149206	0.69278	4.64312
Them4	386.9	561.3	2540	1.45076	6.565	4.52521
Tchh	94.71	165.3	748.5	1.74533	7.90307	4.52813
Ccl8	122.4	39.68	179.6	0.324183	1.46732	4.52621
Mpp4	25.02	9.92	45.24	0.396483	1.80815	4.56048
Atp7b	18.76	60.34	272.8	3.21642	14.5416	4.52105
8430408G22Rik	17.87	77.7	351	4.34807	19.6419	4.51737
4833439L19Rik	3096	5542	24940	1.79005	8.05556	4.50018
Snta1	277.9	426.5	1917	1.53472	6.89816	4.49472
Chrd	33.06	17.36	78.14	0.525106	2.36358	4.50115
Comt	4879	5381	24060	1.10289	4.93134	4.47129
Ascl3	9.828	28.11	126.1	2.8602	12.8307	4.48595
Hist1h4f	9.828	9.093	41.13	0.925214	4.18498	4.52326
Prdx1	33250	47130	210200	1.41744	6.3218	4.46
Cdk15	1.787	0.8266	4.113	0.462563	2.30162	4.9758
Akp3	1.787	0.8266	4.113	0.462563	2.30162	4.9758
1810006J02Rik	1.787	0.8266	4.113	0.462563	2.30162	4.9758
C1ql2	2.68	0.8266	4.113	0.308433	1.5347	4.9758
Tnfsf4	4.467	0.8266	4.113	0.185046	0.920752	4.9758
Vgll2	1.787	0.8266	4.113	0.462563	2.30162	4.9758
Prss57	2.68	0.8266	4.113	0.308433	1.5347	4.9758
Hsd17b6	1.787	0.8266	4.113	0.462563	2.30162	4.9758
Vwc2	3.574	0.8266	4.113	0.231281	1.15081	4.9758
F630206G17Rik	0.8934	0.8266	4.113	0.925229	4.60376	4.9758
Rasgef1c	1.787	0.8266	4.113	0.462563	2.30162	4.9758
Trpv1	1.787	0.8266	4.113	0.462563	2.30162	4.9758
Tex19.1	1.787	0.8266	4.113	0.462563	2.30162	4.9758
Syt16	0.8934	0.8266	4.113	0.925229	4.60376	4.9758
Gm5039	2.68	0.8266	4.113	0.308433	1.5347	4.9758
Gpr132	0.8934	0.8266	4.113	0.925229	4.60376	4.9758
Serpinb6e	3.574	0.8266	4.113	0.231281	1.15081	4.9758
Gm10790	1.787	0.8266	4.113	0.462563	2.30162	4.9758
Pcsk1	3.574	0.8266	4.113	0.231281	1.15081	4.9758
9330111N05Rik	1.787	0.8266	4.113	0.462563	2.30162	4.9758
Prrxl1	1.787	0.8266	4.113	0.462563	2.30162	4.9758
Ttc23l	0.8934	0.8266	4.113	0.925229	4.60376	4.9758
Acot10	2.68	0.8266	4.113	0.308433	1.5347	4.9758
41344	2.68	0.8266	4.113	0.308433	1.5347	4.9758
Aqp2	19.66	0.8266	4.113	0.0420448	0.209207	4.9758
Krt1	0.8934	0.8266	4.113	0.925229	4.60376	4.9758
BC051537	1.787	0.8266	4.113	0.462563	2.30162	4.9758
H2-M10.3	2.68	0.8266	4.113	0.308433	1.5347	4.9758
Gm20410	1.787	0.8266	4.113	0.462563	2.30162	4.9758
Gm10125	2.68	0.8266	4.113	0.308433	1.5347	4.9758
4921524L21Rik	1.787	0.8266	4.113	0.462563	2.30162	4.9758
Mc2r	4.467	0.8266	4.113	0.185046	0.920752	4.9758
Slc22a27	0.8934	0.8266	4.113	0.925229	4.60376	4.9758
Zp1	0.8934	0.8266	4.113	0.925229	4.60376	4.9758
Gif	2.68	0.8266	4.113	0.308433	1.5347	4.9758
Cyp2c66	1.787	0.8266	4.113	0.462563	2.30162	4.9758
4930552P12Rik	4.467	0.8266	4.113	0.185046	0.920752	4.9758
Pnlip	1.787	0.8266	4.113	0.462563	2.30162	4.9758
Gm13315	4.467	0.8266	4.113	0.185046	0.920752	4.9758
4921530D09Rik	4.467	0.8266	4.113	0.185046	0.920752	4.9758
Kcnj3	2.68	0.8266	4.113	0.308433	1.5347	4.9758
Alx4	1.787	0.8266	4.113	0.462563	2.30162	4.9758
Bpifb9b	0.8934	0.8266	4.113	0.925229	4.60376	4.9758
Tubb1	1.787	0.8266	4.113	0.462563	2.30162	4.9758
Ptk6	3.574	0.8266	4.113	0.231281	1.15081	4.9758
1700017G19Rik	2.68	0.8266	4.113	0.308433	1.5347	4.9758
Vmn2r3	0.8934	0.8266	4.113	0.925229	4.60376	4.9758
1110032F04Rik	0.8934	0.8266	4.113	0.925229	4.60376	4.9758
Cd5l	2.68	0.8266	4.113	0.308433	1.5347	4.9758
Gm10696	8.041	0.8266	4.113	0.102798	0.511504	4.9758
Hsd3b1	0.8934	0.8266	4.113	0.925229	4.60376	4.9758
A830019L24Rik	1.787	0.8266	4.113	0.462563	2.30162	4.9758
Msh4	1.787	0.8266	4.113	0.462563	2.30162	4.9758
BC055111	0.8934	0.8266	4.113	0.925229	4.60376	4.9758
Maneal	3.574	0.8266	4.113	0.231281	1.15081	4.9758
A930011G23Rik	1.787	0.8266	4.113	0.462563	2.30162	4.9758
Oas1f	1.787	0.8266	4.113	0.462563	2.30162	4.9758
6430584L05	1.787	0.8266	4.113	0.462563	2.30162	4.9758
Sftpb	0.8934	0.8266	4.113	0.925229	4.60376	4.9758
Klra1	1.787	0.8266	4.113	0.462563	2.30162	4.9758
Psg16	0.8934	0.8266	4.113	0.925229	4.60376	4.9758
Ceacam3	1.787	0.8266	4.113	0.462563	2.30162	4.9758
Zfp819	1.787	0.8266	4.113	0.462563	2.30162	4.9758
Phox2a	1.787	0.8266	4.113	0.462563	2.30162	4.9758
Dub3	2.68	0.8266	4.113	0.308433	1.5347	4.9758
Dub1a	1.787	0.8266	4.113	0.462563	2.30162	4.9758
Mmp21	2.68	0.8266	4.113	0.308433	1.5347	4.9758
Gm6524	2.68	0.8266	4.113	0.308433	1.5347	4.9758
Tpte	1.787	0.8266	4.113	0.462563	2.30162	4.9758
Triml2	1.787	0.8266	4.113	0.462563	2.30162	4.9758
Ces5a	1.787	0.8266	4.113	0.462563	2.30162	4.9758
BC049352	1.787	0.8266	4.113	0.462563	2.30162	4.9758
Pou2af1	1.787	0.8266	4.113	0.462563	2.30162	4.9758
Cyp1a2	0.8934	0.8266	4.113	0.925229	4.60376	4.9758
Gm5122	2.68	0.8266	4.113	0.308433	1.5347	4.9758
Col6a5	0.8934	0.8266	4.113	0.925229	4.60376	4.9758
Dgat2l6	1.787	0.8266	4.113	0.462563	2.30162	4.9758
Arl13a	3.574	0.8266	4.113	0.231281	1.15081	4.9758
Hsd17b11	1564	3071	13630	1.96355	8.71483	4.43829
Olfr1393	9.828	5.786	26.05	0.588726	2.65059	4.50225
Gpr150	1.787	5.786	26.05	3.23783	14.5775	4.50225
Ubd	2.68	5.786	26.05	2.15896	9.72015	4.50225
Nkain2	7.148	3.307	15.08	0.462647	2.10968	4.56002
Gjc2	7.148	3.307	15.08	0.462647	2.10968	4.56002
Aldh3a1	7.148	3.307	15.08	0.462647	2.10968	4.56002
Cacna2d3	9.828	3.307	15.08	0.336488	1.53439	4.56002
Defb42	8.041	3.307	15.08	0.411267	1.87539	4.56002
Best1	5.361	3.307	15.08	0.616863	2.81291	4.56002
Aplnr	5.361	3.307	15.08	0.616863	2.81291	4.56002
Bbox1	1.787	3.307	15.08	1.85059	8.43872	4.56002
Adig	3.574	3.307	15.08	0.925294	4.21936	4.56002
Kcna1	2.68	3.307	15.08	1.23396	5.62687	4.56002
Fam70b	3.574	3.307	15.08	0.925294	4.21936	4.56002
S1pr5	1.787	3.307	15.08	1.85059	8.43872	4.56002
Ppm1e	16.08	10.75	47.98	0.668532	2.98383	4.46326
Ankrd35	16.08	10.75	47.98	0.668532	2.98383	4.46326
Idh1	1883	8247	36420	4.37971	19.3415	4.41615
Tnnc1	377.9	362.1	1600	0.95819	4.23392	4.41867
Gpr135	104.5	39.68	175.5	0.379713	1.67943	4.42288
Plin4	37.52	70.26	309.8	1.8726	8.25693	4.40934
Hsf4	42.89	35.55	156.3	0.828865	3.64421	4.39662
Irf4	23.23	76.05	333.1	3.27378	14.3392	4.38001
Wt1	181.4	80.18	351	0.442007	1.93495	4.37765
Ces1e	0.8934	16.53	72.66	18.5024	81.3298	4.39564
Krtap3-2	4.467	7.44	32.9	1.66555	7.36512	4.42204
Scrn1	114.4	53.73	234.4	0.469668	2.04895	4.36255
Foxred2	154.6	223.2	970.6	1.44373	6.27814	4.34857
Anxa8	107.2	191.8	833.5	1.78918	7.77519	4.34567
Il5ra	66.12	186	807.5	2.81307	12.2126	4.3414
E130003G02Rik	1.787	4.96	21.94	2.7756	12.2776	4.42339
Skint7	8.041	4.96	21.94	0.616839	2.72852	4.42339
Agphd1	67.01	64.48	279.7	0.962244	4.174	4.33778
Dfna5	64.33	51.25	222.1	0.796673	3.45251	4.33366
Dhrs9	10.72	64.48	278.3	6.01493	25.9608	4.31607
Snph	25.91	10.75	46.61	0.414898	1.79892	4.33581
Sfrp5	8.041	6.613	28.79	0.82241	3.5804	4.35355
AI317395	981.9	1900	8142	1.93502	8.29209	4.28526
Lrrc26	3.574	12.4	53.47	3.4695	14.9608	4.3121
Rbpms2	678.1	561.3	2396	0.827754	3.5334	4.26866
Slc7a7	1328	702.6	2997	0.529066	2.25678	4.26558
Zfp641	159	60.34	257.7	0.379497	1.62075	4.2708
Gm5424	4918	4552	19380	0.92558	3.94063	4.25747
Gm16894	2.68	2.48	10.97	0.925373	4.09328	4.42339
Krtap3-3	7.148	2.48	10.97	0.34695	1.5347	4.42339
Coch	12.51	2.48	10.97	0.198241	0.876898	4.42339
C4b	5.361	2.48	10.97	0.4626	2.04626	4.42339
1700011E24Rik	2.68	2.48	10.97	0.925373	4.09328	4.42339
Cstad	11.61	2.48	10.97	0.213609	0.944875	4.42339
0610008F07Rik	2.68	2.48	10.97	0.925373	4.09328	4.42339
0610031O16Rik	2.68	2.48	10.97	0.925373	4.09328	4.42339
9130019P16Rik	3.574	2.48	10.97	0.6939	3.06939	4.42339
1700065D16Rik	5.361	2.48	10.97	0.4626	2.04626	4.42339
Gm2837	4.467	2.48	10.97	0.555182	2.45579	4.42339
Sirpa	520.9	1838	7790	3.52851	14.9549	4.2383
Pir	58.97	57.04	241.3	0.967271	4.09191	4.23036
Klk6	16.08	47.94	202.9	2.98134	12.6182	4.23237
Serpinb5	12.51	4.133	17.82	0.330376	1.42446	4.31164
Bdkrb1	8.934	4.133	17.82	0.462615	1.99463	4.31164
Cabp4	11.61	4.133	17.82	0.355986	1.53488	4.31164
Asphd1	4.467	4.133	17.82	0.925229	3.98925	4.31164
Ucp3	0.8934	5.786	24.68	6.47638	27.6248	4.26547
Irak3	71.48	56.21	235.8	0.786374	3.29882	4.19498
Slc5a1	83.98	653	2734	7.77566	32.5554	4.18683
Fos	321.6	481.9	2007	1.49845	6.24067	4.16476
Thnsl2	281.4	623.3	2588	2.215	9.19687	4.15209
Hs3st6	47.35	42.16	175.5	0.890391	3.70644	4.16271
Ftl1	74720	182900	758800	2.44781	10.1552	4.14872
Akr1c13	447.6	446.4	1854	0.997319	4.14209	4.15323
Adra1b	25.91	32.24	133	1.24431	5.13315	4.12531
Tbxas1	79.52	30.59	126.1	0.384683	1.58576	4.12226
Snhg11	42.89	62	255	1.44556	5.94544	4.1129
Atp6v0d2	75.94	60.34	248.1	0.794575	3.26705	4.1117
Gm11351	8.041	6.613	27.42	0.82241	3.41002	4.14638
Ccdc37	23.23	6.613	27.42	0.284675	1.18037	4.14638
Cebpa	110.8	67.78	276.9	0.611733	2.4991	4.08528
Gpr84	2.68	4.96	20.56	1.85075	7.67164	4.14516
2700069I18Rik	8.934	4.96	20.56	0.555182	2.30132	4.14516
Cd160	9.828	4.96	20.56	0.504681	2.09198	4.14516
Clec4b1	6.254	4.96	20.56	0.793092	3.2875	4.14516
Shisa7	11.61	4.96	20.56	0.427218	1.77089	4.14516
Fuca2	2726	4532	18420	1.66251	6.75715	4.06443
Hist1h2bk	1364	2281	9263	1.67229	6.79106	4.06094
BC096441	101.9	114.9	466.1	1.12758	4.57409	4.05657
Ugt2b36	41.99	10.75	43.87	0.256013	1.04477	4.08093
Lap3	1621	2963	11970	1.82788	7.38433	4.03982
Slc22a5	603.1	667.1	2695	1.10612	4.46858	4.03987
Gchfr	166.2	229	925.4	1.37786	5.56799	4.04105
Depdc7	179.6	468.7	1892	2.60969	10.5345	4.0367
Tspan5	643.3	1107	4464	1.72081	6.93922	4.03252
Extl1	14.3	20.67	83.63	1.44545	5.84825	4.04596
4933424G06Rik	6.254	3.307	13.71	0.528782	2.1922	4.14575
Stxbp5l	2.68	3.307	13.71	1.23396	5.11567	4.14575
Prr19	1.787	3.307	13.71	1.85059	7.67208	4.14575
Kctd12	265.4	619.2	2487	2.33308	9.37076	4.01647
Gpx2	6.254	7.44	30.16	1.18964	4.82251	4.05376
Tpmt	260	552.2	2210	2.12385	8.5	4.00217
Nr1h4	89.34	450.5	1801	5.04253	20.1589	3.99778
Plcl1	134	80.18	320.8	0.598358	2.39403	4.001
Kif5a	104.5	15.71	63.06	0.150335	0.603445	4.014
Tcn2	7312	5643	22510	0.771745	3.0785	3.98901
Ifit2	525.3	1093	4360	2.08072	8.30002	3.98902
Id4	47.35	219.9	877.4	4.64414	18.5301	3.99
Nxph4	23.23	19.84	79.51	0.854068	3.42273	4.00756
Tmem25	69.69	114.9	457.9	1.64873	6.57053	3.9852
Sirt3	429.7	443.1	1763	1.03118	4.10286	3.97879
A430084P05Rik	4.467	5.786	23.31	1.29528	5.21827	4.02869
Il17c	10.72	5.786	23.31	0.539739	2.17444	4.02869
Cacna1d	25.02	16.53	65.81	0.660671	2.6303	3.98125
Gm514	16.98	12.4	49.35	0.730271	2.90636	3.97984
Gpx4	18450	31830	125700	1.7252	6.81301	3.9491
AI854703	103.6	238.9	941.8	2.30598	9.09073	3.94224
Eno3	226.9	306.7	1205	1.3517	5.31071	3.92892
Khdc1a	0.8934	1.653	6.855	1.85024	7.67293	4.14701
6030407O03Rik	5.361	1.653	6.855	0.308338	1.27868	4.14701
Fasl	2.68	1.653	6.855	0.616791	2.55784	4.14701
Nhlh1	5.361	1.653	6.855	0.308338	1.27868	4.14701
Gm11978	1.787	1.653	6.855	0.925014	3.83604	4.14701
Dppa1	1.787	1.653	6.855	0.925014	3.83604	4.14701
Btnl9	3.574	1.653	6.855	0.462507	1.91802	4.14701
Trim58	4.467	1.653	6.855	0.370047	1.53459	4.14701
Ccno	2.68	1.653	6.855	0.616791	2.55784	4.14701
4933413L06Rik	4.467	1.653	6.855	0.370047	1.53459	4.14701
5430437J10Rik	4.467	1.653	6.855	0.370047	1.53459	4.14701
Kcnk9	2.68	1.653	6.855	0.616791	2.55784	4.14701
Olfr164	2.68	1.653	6.855	0.616791	2.55784	4.14701
Gpr31c	5.361	1.653	6.855	0.308338	1.27868	4.14701
Spdef	6.254	1.653	6.855	0.264311	1.0961	4.14701
Olfr92	5.361	1.653	6.855	0.308338	1.27868	4.14701
Olfr1271	2.68	1.653	6.855	0.616791	2.55784	4.14701
Olfr1316	15.19	1.653	6.855	0.108822	0.451284	4.14701
Il1b	7.148	1.653	6.855	0.231253	0.95901	4.14701
Tcf15	2.68	1.653	6.855	0.616791	2.55784	4.14701
Gm4858	2.68	1.653	6.855	0.616791	2.55784	4.14701
Gm13178	1.787	1.653	6.855	0.925014	3.83604	4.14701
Ccdc42b	5.361	1.653	6.855	0.308338	1.27868	4.14701
Sult2a6	2.68	1.653	6.855	0.616791	2.55784	4.14701
Gm4980	7.148	1.653	6.855	0.231253	0.95901	4.14701
Odf3	5.361	1.653	6.855	0.308338	1.27868	4.14701
Brsk2	5.361	1.653	6.855	0.308338	1.27868	4.14701
B930018H19	4.467	1.653	6.855	0.370047	1.53459	4.14701
1700011L22Rik	2.68	1.653	6.855	0.616791	2.55784	4.14701
Olfr371	2.68	1.653	6.855	0.616791	2.55784	4.14701
AF529169	2.68	1.653	6.855	0.616791	2.55784	4.14701
Trim71	1.787	1.653	6.855	0.925014	3.83604	4.14701
Gm16445	2.68	1.653	6.855	0.616791	2.55784	4.14701
Gm6568	14.3	1.653	6.855	0.115594	0.479371	4.14701
Rnd2	629	889.5	3479	1.41415	5.531	3.91119
Ahcyl2	629.9	1242	4853	1.97174	7.7044	3.90741
Dmxl2	361	533.2	2081	1.47701	5.76454	3.90285
Akr1c19	67.9	314.9	1228	4.6377	18.0854	3.89965
Gal	48.25	37.2	145.3	0.770984	3.0114	3.90591
Pmp22	240.3	99.2	386.6	0.412817	1.60882	3.89718
Lpin1	332.4	300.1	1168	0.902828	3.51384	3.89204
Ppp1r2-ps3	13.4	4.133	16.45	0.308433	1.22761	3.98016
Rab11fip3	920.3	822.5	3194	0.89373	3.47061	3.88328
Clstn2	531.6	316.6	1230	0.595561	2.31377	3.88503
Gm6498	18.76	6.613	26.05	0.352505	1.38859	3.93921
Pxmp4	470.8	701.8	2724	1.49065	5.7859	3.88145
Cd68	461	560.5	2173	1.21584	4.71367	3.8769
Masp1	131.3	105	407.2	0.799695	3.10129	3.8781
Frmpd1	28.59	19.01	74.03	0.664918	2.58937	3.89427
Dclk2	84.88	29.76	115.2	0.350613	1.35721	3.87097
Gm9112	5.361	27.28	105.6	5.0886	19.6978	3.87097
Dbi	8322	26390	101400	3.17111	12.1846	3.84236
2610019F03Rik	315.4	344.7	1324	1.0929	4.19784	3.84102
Gstm7	44.67	101.7	390.7	2.2767	8.74636	3.84169
Ccdc3	35.74	12.4	47.98	0.34695	1.34247	3.86935
Chdh	147.4	1655	6345	11.228	43.0461	3.83384
Neu1	2151	4789	18350	2.22641	8.53092	3.8317
Cox7a1	172.4	468.7	1793	2.71868	10.4002	3.82547
Slc29a3	719.2	436.5	1670	0.606924	2.32202	3.82589
Hist1h1a	28.59	18.19	69.92	0.636236	2.44561	3.84387
Eya1	7.148	7.44	28.79	1.04085	4.0277	3.86962
Anxa13	41.1	214.9	819.8	5.22871	19.9465	3.8148
Ppargc1a	43.78	234.8	895.2	5.36318	20.4477	3.81261
Arhgef37	58.07	117.4	446.9	2.0217	7.69588	3.80664
9030204H09Rik	16.08	4.96	19.19	0.308458	1.19341	3.86895
AI836003	36.63	10.75	41.13	0.293475	1.12285	3.82605
Atp13a4	20.55	22.32	85	1.08613	4.13625	3.80824
Slc6a19	50.03	152.9	579.9	3.05617	11.591	3.79267
Cyp2d10	1.787	19.84	75.4	11.1024	42.1936	3.8004
Mdh1	4834	9807	36990	2.02875	7.65205	3.7718
Apln	120.6	81.01	305.7	0.671725	2.53483	3.77361
0610040F04Rik	40.21	26.45	100.1	0.657797	2.48943	3.7845
Gyk	169.8	598.5	2255	3.52473	13.2803	3.76775
Hist1h3g	22.34	11.57	43.87	0.517905	1.96374	3.7917
Serpinb1a	90.24	42.99	161.8	0.476396	1.793	3.76367
Sprr2g	63.43	1149	4309	18.1145	67.9332	3.75022
Gpr155	31.27	24.8	93.22	0.793092	2.98113	3.75887
Prodh	369.9	869.6	3255	2.35091	8.79968	3.7431
Ano4	16.98	5.786	21.94	0.340754	1.29211	3.79191
Lce1f	33.95	5.786	21.94	0.170427	0.646244	3.79191
Gm6377	5.361	5.786	21.94	1.07928	4.09252	3.79191
Pax9	0.8934	2.48	9.597	2.77591	10.7421	3.86976
BB287469	4.467	2.48	9.597	0.555182	2.14842	3.86976
Serpina1e	2.68	2.48	9.597	0.925373	3.58097	3.86976
Trim38	13.4	2.48	9.597	0.185075	0.716194	3.86976
Fam50b	3.574	2.48	9.597	0.6939	2.68523	3.86976
AF067061	2.68	2.48	9.597	0.925373	3.58097	3.86976
Gm6904	5.361	2.48	9.597	0.4626	1.79015	3.86976
Piwil2	8.934	2.48	9.597	0.277591	1.07421	3.86976
Lipn	7.148	2.48	9.597	0.34695	1.34261	3.86976
2310005A03Rik	13.4	2.48	9.597	0.185075	0.716194	3.86976
1700010B08Rik	6.254	2.48	9.597	0.396546	1.53454	3.86976
Gm7977	3.574	2.48	9.597	0.6939	2.68523	3.86976
Lce1m	2.68	2.48	9.597	0.925373	3.58097	3.86976
Adh4	3.574	2.48	9.597	0.6939	2.68523	3.86976
4930412C18Rik	6.254	2.48	9.597	0.396546	1.53454	3.86976
4930583K01Rik	5.361	2.48	9.597	0.4626	1.79015	3.86976
Tef	515.5	395.1	1471	0.76644	2.85354	3.72311
Nrcam	68.8	33.89	126.1	0.492587	1.83285	3.72086
G0s2	126.9	119.9	444.2	0.944838	3.50039	3.70475
Hist1h2be	38.42	39.68	146.7	1.0328	3.81832	3.69708
Trib2	181.4	177.7	655.3	0.979603	3.61246	3.68768
E330023G01	104.5	63.65	234.4	0.609091	2.24306	3.68264
Gm5800	5.361	6.613	24.68	1.23354	4.60362	3.73204
Gbp10	8.934	6.613	24.68	0.740206	2.76248	3.73204
Tnfrsf25	18.76	10.75	39.76	0.573028	2.1194	3.6986
Adm	820.2	2847	10430	3.4711	12.7164	3.66351
Lhx6	42.89	19.01	69.92	0.443227	1.63022	3.67806
Slc48a1	3132	3873	14140	1.23659	4.51469	3.65092
Dab2	1658	1553	5655	0.936671	3.41074	3.64134
Abhd3	222.5	158.7	577.2	0.713258	2.59416	3.63705
4933431E20Rik	122.4	136.4	496.3	1.11438	4.05474	3.63856
4930486I03Rik	10.72	3.307	12.34	0.308489	1.15112	3.73148
Mcoln2	8.934	3.307	12.34	0.370159	1.38124	3.73148
Lrrc69	3.574	3.307	12.34	0.925294	3.45271	3.73148
Alms1-ps2	15.19	3.307	12.34	0.217709	0.812377	3.73148
BC048671	1.787	3.307	12.34	1.85059	6.90543	3.73148
Chrna7	20.55	3.307	12.34	0.160925	0.600487	3.73148
Tnfsf13b	39.31	3.307	12.34	0.0841262	0.313915	3.73148
Ces2f	3.574	3.307	12.34	0.925294	3.45271	3.73148
Fahd1	251.1	645.6	2339	2.57109	9.31501	3.62299
Fam57b	8.934	12.4	45.24	1.38796	5.0638	3.64839
D16H22S680E	702.2	663	2394	0.944175	3.40929	3.61086
Rab17	234.1	499.3	1800	2.13285	7.68902	3.60505
Hist1h2bc	4667	7425	26750	1.59096	5.73173	3.60269
Gna14	33.06	18.19	65.81	0.550212	1.99062	3.61792
Prosc	1066	1204	4332	1.12946	4.06379	3.59801
Sh3tc2	320.7	923.4	3316	2.87933	10.3399	3.59108
Fbxo2	86.66	109.1	392.1	1.25894	4.52458	3.59395
Gstm5	1929	3537	12690	1.83359	6.57854	3.58779
Zfp536	11.61	14.05	50.72	1.21016	4.36865	3.60996
Car12	136.7	714.2	2554	5.22458	18.6832	3.57603
Il19	7.148	4.133	15.08	0.578204	2.10968	3.64868
Cacng4	4.467	4.133	15.08	0.925229	3.37587	3.64868
D6Ertd527e	2.68	4.133	15.08	1.54216	5.62687	3.64868
Pkd1l3	7.148	4.133	15.08	0.578204	2.10968	3.64868
1700012L04Rik	4.467	4.133	15.08	0.925229	3.37587	3.64868
Gm20187	41.1	20.67	74.03	0.50292	1.80122	3.58152
Gm6614	0.8934	9.92	35.64	11.1036	39.8925	3.59274
Ggta1	837.2	517.5	1840	0.618132	2.1978	3.55556
BC057022	57.18	50.42	179.6	0.881777	3.14096	3.56208
Xdh	308.2	267.8	950.1	0.868916	3.08274	3.5478
D630033O11Rik	4.467	10.75	38.39	2.40654	8.59413	3.57116
Tmem38b	515.5	672.1	2377	1.30378	4.61106	3.53668
Kcnip4	137.6	85.97	304.3	0.624782	2.21148	3.53961
Bphl	1069	1500	5296	1.40318	4.95416	3.53067
Gm805	16.08	4.96	17.82	0.308458	1.10821	3.59274
F10	11.61	4.96	17.82	0.427218	1.53488	3.59274
Ggt1	2958	5396	18960	1.82421	6.40974	3.51371
ORF63	367.2	338.9	1191	0.92293	3.24346	3.51431
Dapk2	85.77	68.61	241.3	0.79993	2.81334	3.51698
Sct	14.3	12.4	43.87	0.867133	3.06783	3.5379
Tigd3	41.99	19.84	69.92	0.472493	1.66516	3.52419
Enpep	830.9	558	1955	0.671561	2.35287	3.50358
C730027H18Rik	20.55	58.69	205.6	2.85596	10.0049	3.50315
Vwce	10.72	5.786	20.56	0.539739	1.91791	3.5534
Gm996	4.467	5.786	20.56	1.29528	4.60264	3.5534
Sod2	667.4	1086	3793	1.62721	5.68325	3.49263
Stxbp6	175.1	480.3	1678	2.743	9.5831	3.49365
Slc6a8	2624	3041	10610	1.15892	4.04345	3.48898
Hvcn1	586.1	430.7	1501	0.734858	2.561	3.48502
Kcnk5	490.5	1347	4689	2.74618	9.55963	3.48107
Adi1	1577	2349	8176	1.48954	5.18453	3.48063
Hist1h1d	88.45	99.2	345.5	1.12154	3.90616	3.48286
Slc25a15	324.3	459.6	1597	1.41721	4.92445	3.47476
BC013712	4.467	6.613	23.31	1.48041	5.21827	3.52488
AI507597	197.5	120.7	419.5	0.611139	2.12405	3.47556
Atp6v0a4	37.52	391	1352	10.4211	36.0341	3.4578
Nanos1	85.77	196.7	680	2.29334	7.92818	3.45704
9030619P08Rik	8.041	30.59	105.6	3.80425	13.1327	3.45211
Megf11	25.02	31.41	108.3	1.2554	4.32854	3.44795
Acp5	965.8	1577	5417	1.63284	5.60882	3.435
S100a1	4618	7727	26530	1.67324	5.74491	3.43342
Mertk	153.7	56.21	193.3	0.365712	1.25764	3.43889
Heatr7b1	0.8934	9.093	31.53	10.178	35.2921	3.4675
Serpinb9c	7.148	35.55	122	4.97342	17.0677	3.43179
Il23r	8.041	9.92	34.27	1.23368	4.26191	3.45464
C330021F23Rik	8.041	9.92	34.27	1.23368	4.26191	3.45464
Fam63b	193.9	372.8	1275	1.92264	6.57555	3.42006
Fas	442.3	92.58	316.7	0.209315	0.71603	3.42083
Gm1968	24.12	10.75	37.02	0.445688	1.53483	3.44372
Dpp4	94.71	431.5	1468	4.55601	15.4999	3.40209
Lgals3bp	5112	5899	19960	1.15395	3.90454	3.38362
4931408A02Rik	74.16	41.33	139.8	0.557309	1.88511	3.38253
Gpc4	4364	3140	10560	0.719523	2.4198	3.36306
Acad11	1095	1214	4072	1.10868	3.71872	3.3542
Lrrk2	312.7	169.5	567.6	0.542053	1.81516	3.34867
Rxra	543.2	363.7	1217	0.669551	2.24043	3.34616
Cyb5	6452	9157	30590	1.41925	4.74117	3.34061
Aox1	104.5	44.64	149.4	0.427177	1.42967	3.34677
Fetub	12.51	56.21	187.8	4.49321	15.012	3.34104
Ckmt1	229.6	1101	3666	4.7953	15.9669	3.3297
Acot2	426.2	830.8	2767	1.94932	6.49226	3.33052
Omd	151.9	265.4	880.1	1.7472	5.79394	3.31613
P2rx5	95.6	131.4	436	1.37448	4.56067	3.31811
Ccdc90a	254.6	379.4	1257	1.49018	4.93716	3.31313
Egln3	192.1	1062	3518	5.52837	18.3134	3.31262
Clec18a	88.45	556.3	1840	6.28943	20.8027	3.30757
Slc26a10	15.19	16.53	54.84	1.08822	3.61027	3.3176
Galm	346.7	1185	3909	3.41794	11.2749	3.29873
5430416O09Rik	8.041	14.88	49.35	1.85052	6.1373	3.31653
Vstm2b	53.61	14.05	46.61	0.262078	0.869427	3.31744
Sh2d7	8.041	12.4	41.13	1.5421	5.11504	3.31694
Clvs2	2.68	10.75	35.64	4.01119	13.2985	3.31535
Cyba	7206	7941	26090	1.102	3.62059	3.28548
Brp44	1260	2957	9701	2.34683	7.69921	3.28069
Abhd15	16.08	8.266	27.42	0.514055	1.70522	3.3172
Serpina1f	1.787	8.266	27.42	4.62563	15.3442	3.3172
Gch1	209.1	228.2	748.5	1.09134	3.57963	3.28002
2600006L11Rik	8.041	6.613	21.94	0.82241	2.72852	3.31771
Fdx1	733.5	1419	4641	1.93456	6.3272	3.27061
4921517L17Rik	101	65.3	213.9	0.646535	2.11782	3.27565
1700023F02Rik	8.041	5.786	19.19	0.719562	2.38652	3.31663
Rbfox3	6.254	5.786	19.19	0.925168	3.06844	3.31663
Sqstm1	21470	24830	80920	1.1565	3.76898	3.25896
Crat	577.2	903.5	2943	1.56532	5.09875	3.25733
Glt1d1	2.68	4.96	16.45	1.85075	6.13806	3.31653
Ccrl1	20.55	4.96	16.45	0.241363	0.800487	3.31653
Gstp1	11150	22610	73550	2.0278	6.59641	3.25299
Gm19782	7.148	4.133	13.71	0.578204	1.91802	3.3172
AY761185	5.361	4.133	13.71	0.770938	2.55736	3.3172
Tmem151a	41.1	42.16	137.1	1.02579	3.33577	3.2519
Syn1	38.42	21.49	69.92	0.559344	1.81989	3.25361
D130043K22Rik	11.61	20.67	67.18	1.78036	5.78639	3.25012
Prnp	5002	3671	11860	0.733906	2.37105	3.23073
4930448I06Rik	13.4	3.307	10.97	0.246791	0.818657	3.31721
Serpina3c	9.828	3.307	10.97	0.336488	1.1162	3.31721
Spink6	4.467	3.307	10.97	0.740318	2.45579	3.31721
9130209A04Rik	5.361	3.307	10.97	0.616863	2.04626	3.31721
Dapl1	4.467	3.307	10.97	0.740318	2.45579	3.31721
Sprr3	4.467	3.307	10.97	0.740318	2.45579	3.31721
Gm12597	4.467	3.307	10.97	0.740318	2.45579	3.31721
Npvf	4.467	3.307	10.97	0.740318	2.45579	3.31721
2700090O03Rik	8.041	3.307	10.97	0.411267	1.36426	3.31721
Fgl1	6.254	3.307	10.97	0.528782	1.75408	3.31721
Tmem150a	1283	843.2	2712	0.65721	2.1138	3.21632
Cd80	86.66	16.53	53.47	0.190745	0.617009	3.23472
Pygm	32.16	16.53	53.47	0.513993	1.66262	3.23472
Edn3	8.041	16.53	53.47	2.05571	6.64967	3.23472
Gp1ba	24.12	15.71	50.72	0.651327	2.10282	3.22852
Gpx1	12440	15680	50310	1.26045	4.04421	3.20855
Rundc3a	122.4	231.5	743.1	1.89134	6.07108	3.20994
Prom2	54.5	196.7	630.6	3.60917	11.5706	3.2059
4930467K11Rik	3.574	2.48	8.226	0.6939	2.30162	3.31694
Tmprss9	6.254	2.48	8.226	0.396546	1.31532	3.31694
Krtap9-3	3.574	2.48	8.226	0.6939	2.30162	3.31694
Gm1564	5.361	2.48	8.226	0.4626	1.53442	3.31694
Barx1	1.787	2.48	8.226	1.3878	4.60325	3.31694
Mmrn2	6.254	2.48	8.226	0.396546	1.31532	3.31694
Spink13	2.68	2.48	8.226	0.925373	3.0694	3.31694
Kcnmb3	9.828	2.48	8.226	0.25234	0.836996	3.31694
Gm410	1.787	2.48	8.226	1.3878	4.60325	3.31694
Hmgcs2	3.574	2.48	8.226	0.6939	2.30162	3.31694
Agxt2l1	5.361	2.48	8.226	0.4626	1.53442	3.31694
Tmco2	3.574	2.48	8.226	0.6939	2.30162	3.31694
Rhd	4.467	2.48	8.226	0.555182	1.8415	3.31694
Klra12	3.574	2.48	8.226	0.6939	2.30162	3.31694
1110028F18Rik	1.787	2.48	8.226	1.3878	4.60325	3.31694
4930515L19Rik	3.574	2.48	8.226	0.6939	2.30162	3.31694
Myo5b	1555	1917	6121	1.2328	3.93633	3.19301
Epas1	140.3	57.86	185.1	0.412402	1.31932	3.1991
Gm12603	20.55	13.23	42.5	0.643796	2.06813	3.2124
Nsf	866.6	696	2217	0.803139	2.55827	3.18534
1700048M11Rik	41.1	12.4	39.76	0.301703	0.967397	3.20645
Ptpdc1	290.4	238.1	758.1	0.819904	2.61054	3.18396
Esd	9177	13810	43850	1.50485	4.77825	3.17524
Gm4340	20.55	11.57	37.02	0.563017	1.80146	3.19965
Hist1h1c	3564	6379	20220	1.78984	5.6734	3.16978
Avil	16.08	10.75	34.27	0.668532	2.13122	3.18791
1700105P06Rik	35.74	10.75	34.27	0.300783	0.95887	3.18791
Hist1h3b	109	19.01	60.32	0.174404	0.553394	3.17307
Pik3cd	27.7	18.19	57.58	0.656679	2.0787	3.16548
Mogat2	41.1	18.19	57.58	0.442579	1.40097	3.16548
4933417D19Rik	33.95	18.19	57.58	0.535788	1.69602	3.16548
Dlx3	9.828	9.92	31.53	1.00936	3.20818	3.17843
Cdhr1	26.8	9.92	31.53	0.370149	1.17649	3.17843
C130074G19Rik	853.2	1849	5825	2.16714	6.82724	3.15035
Slc17a4	51.82	132.3	416.8	2.55307	8.04323	3.15042
Il17f	1.787	1.653	5.484	0.925014	3.06883	3.3176
Gm9839	1.787	1.653	5.484	0.925014	3.06883	3.3176
Rbm44	4.467	1.653	5.484	0.370047	1.22767	3.3176
Espnl	8.934	1.653	5.484	0.185024	0.613835	3.3176
Ysk4	0.8934	1.653	5.484	1.85024	6.13835	3.3176
Gm16548	2.68	1.653	5.484	0.616791	2.04627	3.3176
1700020N01Rik	2.68	1.653	5.484	0.616791	2.04627	3.3176
Pla2g12b	4.467	1.653	5.484	0.370047	1.22767	3.3176
Tacr2	0.8934	1.653	5.484	1.85024	6.13835	3.3176
Olfr1357	1.787	1.653	5.484	0.925014	3.06883	3.3176
Lin7a	6.254	1.653	5.484	0.264311	0.876879	3.3176
4933440J02Rik	1.787	1.653	5.484	0.925014	3.06883	3.3176
Best3	7.148	1.653	5.484	0.231253	0.767208	3.3176
1700042O10Rik	1.787	1.653	5.484	0.925014	3.06883	3.3176
Rcvrn	7.148	1.653	5.484	0.231253	0.767208	3.3176
Gm11559	1.787	1.653	5.484	0.925014	3.06883	3.3176
Gm8300	1.787	1.653	5.484	0.925014	3.06883	3.3176
Gm2022	4.467	1.653	5.484	0.370047	1.22767	3.3176
Tmem196	9.828	1.653	5.484	0.168193	0.557998	3.3176
Gm11346	8.041	1.653	5.484	0.205571	0.682005	3.3176
Prl7d1	7.148	1.653	5.484	0.231253	0.767208	3.3176
Olfr733	2.68	1.653	5.484	0.616791	2.04627	3.3176
Gm4902	4.467	1.653	5.484	0.370047	1.22767	3.3176
Prss55	2.68	1.653	5.484	0.616791	2.04627	3.3176
4930452G13Rik	4.467	1.653	5.484	0.370047	1.22767	3.3176
Abra	5.361	1.653	5.484	0.308338	1.02294	3.3176
Ly6g6f	1.787	1.653	5.484	0.925014	3.06883	3.3176
H2-M10.2	4.467	1.653	5.484	0.370047	1.22767	3.3176
4930592I03Rik	7.148	1.653	5.484	0.231253	0.767208	3.3176
Gm757	2.68	1.653	5.484	0.616791	2.04627	3.3176
Abo	0.8934	1.653	5.484	1.85024	6.13835	3.3176
Adamts13	1.787	1.653	5.484	0.925014	3.06883	3.3176
Pde11a	1.787	1.653	5.484	0.925014	3.06883	3.3176
AI314831	5.361	1.653	5.484	0.308338	1.02294	3.3176
Tcfl5	8.934	1.653	5.484	0.185024	0.613835	3.3176
Slc25a31	8.934	1.653	5.484	0.185024	0.613835	3.3176
Tdpoz3	1.787	1.653	5.484	0.925014	3.06883	3.3176
Reg4	2.68	1.653	5.484	0.616791	2.04627	3.3176
6330410L21Rik	6.254	1.653	5.484	0.264311	0.876879	3.3176
Asb17	8.934	1.653	5.484	0.185024	0.613835	3.3176
Dnaic1	8.934	1.653	5.484	0.185024	0.613835	3.3176
Speer8-ps1	6.254	1.653	5.484	0.264311	0.876879	3.3176
Gnat3	1.787	1.653	5.484	0.925014	3.06883	3.3176
4933426D04Rik	2.68	1.653	5.484	0.616791	2.04627	3.3176
Pdcl2	1.787	1.653	5.484	0.925014	3.06883	3.3176
Stap1	4.467	1.653	5.484	0.370047	1.22767	3.3176
Bhlha15	3.574	1.653	5.484	0.462507	1.53442	3.3176
Tas2r137	4.467	1.653	5.484	0.370047	1.22767	3.3176
Dnajb8	2.68	1.653	5.484	0.616791	2.04627	3.3176
Clec9a	4.467	1.653	5.484	0.370047	1.22767	3.3176
Klra17	13.4	1.653	5.484	0.123358	0.409254	3.3176
Klra22	4.467	1.653	5.484	0.370047	1.22767	3.3176
Klra18	6.254	1.653	5.484	0.264311	0.876879	3.3176
Vmn1r181	1.787	1.653	5.484	0.925014	3.06883	3.3176
Saa4	5.361	1.653	5.484	0.308338	1.02294	3.3176
Mesp1	1.787	1.653	5.484	0.925014	3.06883	3.3176
Olfr690	4.467	1.653	5.484	0.370047	1.22767	3.3176
Olfr692	8.934	1.653	5.484	0.185024	0.613835	3.3176
Trim75	0.8934	1.653	5.484	1.85024	6.13835	3.3176
Fam92b	3.574	1.653	5.484	0.462507	1.53442	3.3176
Olfr18	1.787	1.653	5.484	0.925014	3.06883	3.3176
Ccdc153	8.934	1.653	5.484	0.185024	0.613835	3.3176
Ngp	1.787	1.653	5.484	0.925014	3.06883	3.3176
Trex2	2.68	1.653	5.484	0.616791	2.04627	3.3176
Tmem41a	407.4	355.5	1113	0.872607	2.73196	3.1308
Sepx1	1722	3622	11330	2.10337	6.57956	3.12811
Camk1g	29.48	30.59	95.97	1.03765	3.25543	3.1373
Gzmm	40.21	37.2	116.5	0.925143	2.89729	3.13172
Lifr	187.6	345.5	1079	1.84168	5.7516	3.12301
Grap	23.23	8.266	26.05	0.355833	1.12139	3.15146
Stard10	3705	4998	15570	1.34899	4.20243	3.11525
Mir19b-1	67.9	55.38	172.7	0.815611	2.54345	3.11845
Dnajc12	419.9	766.3	2384	1.82496	5.67754	3.11105
Lims2	721.9	635.7	1978	0.880593	2.73999	3.11153
Snora30	219.8	107.5	334.5	0.489081	1.52184	3.11163
Snord49a	116.1	94.24	293.4	0.811714	2.52713	3.11333
Snord95	99.17	81.01	252.3	0.81688	2.54412	3.11443
Gdap10	47.35	73.57	228.9	1.55375	4.83421	3.11132
Mir374	58.07	47.12	146.7	0.811434	2.52626	3.11333
Tshz2	107.2	131.4	408.5	1.22575	3.81063	3.10883
Snord37	152.8	124.8	388	0.816754	2.53927	3.10897
Ndufv3	2475	6381	19790	2.57818	7.99596	3.10139
Snora47	127.8	52.08	161.8	0.407512	1.26604	3.10676
Car2	3309	13660	42350	4.12814	12.7984	3.10029
Nt5e	928.3	4331	13430	4.66552	14.4673	3.1009
Slc25a10	323.4	789.4	2446	2.44094	7.56339	3.09856
Sgpp1	486	569.6	1764	1.17202	3.62963	3.09691
Neu2	74.16	82.66	256.4	1.11462	3.45739	3.10186
1200009I06Rik	50.93	124.8	386.6	2.45042	7.59081	3.09776
Snora61	116.1	94.24	292	0.811714	2.51507	3.09847
Snord85	107.2	87.62	271.4	0.817351	2.53172	3.09747
Mir1954	84.88	69.44	215.2	0.818096	2.53534	3.09908
Krt12	30.38	19.84	61.69	0.653061	2.03061	3.10938
Mir3102	46.46	38.03	117.9	0.818554	2.53767	3.10018
Ppp1r42	7.148	25.63	79.51	3.58562	11.1234	3.10222
Gipc2	1258	2202	6809	1.7504	5.41256	3.09219
Snord32a	226.9	62	191.9	0.273248	0.845747	3.09516
Mir2861	227.8	61.17	189.2	0.268525	0.830553	3.09302
Ttc7	179.6	381.1	1176	2.12194	6.54788	3.0858
Myo7a	345.8	323.2	998	0.934644	2.88606	3.08787
D630042F21Rik	37.52	71.09	219.4	1.89472	5.84755	3.08623
Eps8	437.8	636.5	1959	1.45386	4.47465	3.07777
Pcdh17	50.03	18.19	56.21	0.363582	1.12353	3.09016
Vmn2r1	17.87	12.4	38.39	0.6939	2.14829	3.09597
Nr1h3	61.65	106.6	327.7	1.72912	5.31549	3.07411
Apoh	13.4	6.613	20.56	0.493507	1.53433	3.10903
Serpina1d	9.828	6.613	20.56	0.672873	2.09198	3.10903
Hist1h2ba	16.08	6.613	20.56	0.411256	1.27861	3.10903
Spinkl	4.467	6.613	20.56	1.48041	4.60264	3.10903
Mosc2	1539	2034	6241	1.32164	4.05523	3.06834
Sardh	401.2	474.5	1456	1.1827	3.62911	3.06849
Itpk1	446.7	804.3	2466	1.80054	5.52048	3.06602
Pink1	856.8	677.8	2077	0.791083	2.42414	3.06433
Gm15645	344.9	445.6	1360	1.29197	3.94317	3.05206
Mir1938	50.93	42.16	128.9	0.827803	2.53092	3.0574
Mir24-2	43.78	36.37	111	0.830745	2.5354	3.05197
Bpnt1	1620	2884	8781	1.78025	5.42037	3.04473
Acy1	348.4	370.3	1127	1.06286	3.23479	3.04348
Slc35d1	486	338.9	1031	0.697325	2.1214	3.0422
Epha7	154.6	109.9	334.5	0.710867	2.16365	3.04368
Rab6b	71.48	30.59	93.22	0.427952	1.30414	3.0474
Itm2b	34760	36750	111600	1.05725	3.21059	3.03673
Btd	620.9	880.4	2675	1.41794	4.30826	3.03839
Arl9	19.66	10.75	32.9	0.546796	1.67345	3.06047
Abca6	8.041	5.786	17.82	0.719562	2.21614	3.07985
AY358078	18.76	5.786	17.82	0.308422	0.949893	3.07985
Gm2518	10.72	5.786	17.82	0.539739	1.66231	3.07985
Asprv1	6.254	5.786	17.82	0.925168	2.84938	3.07985
Rhox8	67.9	5.786	17.82	0.0852135	0.262445	3.07985
Kitl	67.01	53.73	163.1	0.801821	2.43397	3.03555
Bbs7	303.8	361.2	1094	1.18894	3.60105	3.02879
Prr5	204.6	280.2	848.6	1.3695	4.14761	3.02855
Sds	30.38	14.88	45.24	0.489796	1.48914	3.04032
Ankrd29	28.59	87.62	264.6	3.06471	9.25498	3.01986
Ina	13.4	9.92	30.16	0.740299	2.25075	3.04032
Asb9	6.254	50.42	152.2	8.06204	24.3364	3.01864
S100a13	1175	1098	3303	0.934468	2.81106	3.0082
Hspb8	913.1	1336	4015	1.46315	4.39711	3.00524
Endog	131.3	248.8	748.5	1.8949	5.70069	3.00844
Avpr1b	0.8934	0.8266	2.742	0.925229	3.06917	3.3172
Cacna1s	1.787	0.8266	2.742	0.462563	1.53442	3.3172
C730036E19Rik	2.68	0.8266	2.742	0.308433	1.02313	3.3172
Tbx19	0.8934	0.8266	2.742	0.925229	3.06917	3.3172
Slc5a4a	0.8934	0.8266	2.742	0.925229	3.06917	3.3172
C2cd4c	0.8934	0.8266	2.742	0.925229	3.06917	3.3172
Mybpc1	0.8934	0.8266	2.742	0.925229	3.06917	3.3172
Vmn2r85	0.8934	0.8266	2.742	0.925229	3.06917	3.3172
Gm10466	0.8934	0.8266	2.742	0.925229	3.06917	3.3172
Slc36a3	2.68	0.8266	2.742	0.308433	1.02313	3.3172
Slc36a2	3.574	0.8266	2.742	0.231281	0.767208	3.3172
Kcnj12	0.8934	0.8266	2.742	0.925229	3.06917	3.3172
Gucy2e	1.787	0.8266	2.742	0.462563	1.53442	3.3172
Slfn3	8.934	0.8266	2.742	0.0925229	0.306917	3.3172
Gas2l2	1.787	0.8266	2.742	0.462563	1.53442	3.3172
Ankfn1	0.8934	0.8266	2.742	0.925229	3.06917	3.3172
Ace3	0.8934	0.8266	2.742	0.925229	3.06917	3.3172
Wdr20b	0.8934	0.8266	2.742	0.925229	3.06917	3.3172
4930403N07Rik	1.787	0.8266	2.742	0.462563	1.53442	3.3172
Gm10432	0.8934	0.8266	2.742	0.925229	3.06917	3.3172
Vipr2	1.787	0.8266	2.742	0.462563	1.53442	3.3172
Diras2	1.787	0.8266	2.742	0.462563	1.53442	3.3172
Gm5087	0.8934	0.8266	2.742	0.925229	3.06917	3.3172
4931406H21Rik	8.934	0.8266	2.742	0.0925229	0.306917	3.3172
Nrg3	2.68	0.8266	2.742	0.308433	1.02313	3.3172
Tdh	0.8934	0.8266	2.742	0.925229	3.06917	3.3172
Adam7	0.8934	0.8266	2.742	0.925229	3.06917	3.3172
Slc45a2	0.8934	0.8266	2.742	0.925229	3.06917	3.3172
Gm19303	0.8934	0.8266	2.742	0.925229	3.06917	3.3172
Slc30a8	1.787	0.8266	2.742	0.462563	1.53442	3.3172
4933412E24Rik	0.8934	0.8266	2.742	0.925229	3.06917	3.3172
Gsdmc3	2.68	0.8266	2.742	0.308433	1.02313	3.3172
Apol7c	1.787	0.8266	2.742	0.462563	1.53442	3.3172
Tnfrsf13c	0.8934	0.8266	2.742	0.925229	3.06917	3.3172
Pkdrej	0.8934	0.8266	2.742	0.925229	3.06917	3.3172
Cyp2ab1	1.787	0.8266	2.742	0.462563	1.53442	3.3172
Csta	3.574	0.8266	2.742	0.231281	0.767208	3.3172
Btla	0.8934	0.8266	2.742	0.925229	3.06917	3.3172
Tmprss7	6.254	0.8266	2.742	0.132171	0.438439	3.3172
Gpr128	1.787	0.8266	2.742	0.462563	1.53442	3.3172
Grik1	1.787	0.8266	2.742	0.462563	1.53442	3.3172
Vmn2r92	0.8934	0.8266	2.742	0.925229	3.06917	3.3172
H2-Ob	0.8934	0.8266	2.742	0.925229	3.06917	3.3172
Btnl1	0.8934	0.8266	2.742	0.925229	3.06917	3.3172
4932415M13Rik	3.574	0.8266	2.742	0.231281	0.767208	3.3172
Fut4-ps1	0.8934	0.8266	2.742	0.925229	3.06917	3.3172
Acsbg2	0.8934	0.8266	2.742	0.925229	3.06917	3.3172
L3mbtl4	2.68	0.8266	2.742	0.308433	1.02313	3.3172
A330050F15Rik	0.8934	0.8266	2.742	0.925229	3.06917	3.3172
Pcdha4	8.041	0.8266	2.742	0.102798	0.341002	3.3172
Pcdha11	6.254	0.8266	2.742	0.132171	0.438439	3.3172
Myot	0.8934	0.8266	2.742	0.925229	3.06917	3.3172
9430076G02Rik	0.8934	0.8266	2.742	0.925229	3.06917	3.3172
G630071F17	2.68	0.8266	2.742	0.308433	1.02313	3.3172
Mc4r	0.8934	0.8266	2.742	0.925229	3.06917	3.3172
Slc22a30	0.8934	0.8266	2.742	0.925229	3.06917	3.3172
9830166K06Rik	0.8934	0.8266	2.742	0.925229	3.06917	3.3172
Cyp2c39	0.8934	0.8266	2.742	0.925229	3.06917	3.3172
Elovl3	0.8934	0.8266	2.742	0.925229	3.06917	3.3172
A730015I17	2.68	0.8266	2.742	0.308433	1.02313	3.3172
Ttn	1.787	0.8266	2.742	0.462563	1.53442	3.3172
Neurod1	2.68	0.8266	2.742	0.308433	1.02313	3.3172
Smtnl1	0.8934	0.8266	2.742	0.925229	3.06917	3.3172
Gm14015	2.68	0.8266	2.742	0.308433	1.02313	3.3172
Kcna4	2.68	0.8266	2.742	0.308433	1.02313	3.3172
1300015D01Rik	0.8934	0.8266	2.742	0.925229	3.06917	3.3172
Trim55	5.361	0.8266	2.742	0.154188	0.511472	3.3172
Samd7	2.68	0.8266	2.742	0.308433	1.02313	3.3172
Adam30	6.254	0.8266	2.742	0.132171	0.438439	3.3172
Kcnc4	1.787	0.8266	2.742	0.462563	1.53442	3.3172
Col25a1	2.68	0.8266	2.742	0.308433	1.02313	3.3172
Gbp1	2.68	0.8266	2.742	0.308433	1.02313	3.3172
Tmem215	1.787	0.8266	2.742	0.462563	1.53442	3.3172
Dmrtb1	3.574	0.8266	2.742	0.231281	0.767208	3.3172
Vwa5b1	0.8934	0.8266	2.742	0.925229	3.06917	3.3172
Gm13023	0.8934	0.8266	2.742	0.925229	3.06917	3.3172
Trp73	1.787	0.8266	2.742	0.462563	1.53442	3.3172
Speer4b	2.68	0.8266	2.742	0.308433	1.02313	3.3172
Cnga1	4.467	0.8266	2.742	0.185046	0.613835	3.3172
Alb	0.8934	0.8266	2.742	0.925229	3.06917	3.3172
Gm6367	0.8934	0.8266	2.742	0.925229	3.06917	3.3172
Ccdc60	0.8934	0.8266	2.742	0.925229	3.06917	3.3172
Pilrb2	0.8934	0.8266	2.742	0.925229	3.06917	3.3172
Spdyb	0.8934	0.8266	2.742	0.925229	3.06917	3.3172
Cyp3a11	0.8934	0.8266	2.742	0.925229	3.06917	3.3172
Cyp3a59	0.8934	0.8266	2.742	0.925229	3.06917	3.3172
Cdx2	1.787	0.8266	2.742	0.462563	1.53442	3.3172
Nxph1	0.8934	0.8266	2.742	0.925229	3.06917	3.3172
Fscn3	0.8934	0.8266	2.742	0.925229	3.06917	3.3172
Chrm2	0.8934	0.8266	2.742	0.925229	3.06917	3.3172
Svs1	0.8934	0.8266	2.742	0.925229	3.06917	3.3172
Mmrn1	2.68	0.8266	2.742	0.308433	1.02313	3.3172
Vax2os1	0.8934	0.8266	2.742	0.925229	3.06917	3.3172
Vmn1r51	2.68	0.8266	2.742	0.308433	1.02313	3.3172
Lmod3	1.787	0.8266	2.742	0.462563	1.53442	3.3172
Vmn2r26	0.8934	0.8266	2.742	0.925229	3.06917	3.3172
Kcna6	7.148	0.8266	2.742	0.115641	0.383604	3.3172
Pira11	9.828	0.8266	2.742	0.0841066	0.278999	3.3172
Gm14548	8.934	0.8266	2.742	0.0925229	0.306917	3.3172
Fam71e2	2.68	0.8266	2.742	0.308433	1.02313	3.3172
Cyp2g1	0.8934	0.8266	2.742	0.925229	3.06917	3.3172
Vmn2r61	0.8934	0.8266	2.742	0.925229	3.06917	3.3172
EU599041	1.787	0.8266	2.742	0.462563	1.53442	3.3172
4931406B18Rik	1.787	0.8266	2.742	0.462563	1.53442	3.3172
Vmn2r78	0.8934	0.8266	2.742	0.925229	3.06917	3.3172
Slco2b1	1.787	0.8266	2.742	0.462563	1.53442	3.3172
Olfml1	2.68	0.8266	2.742	0.308433	1.02313	3.3172
Acsm4	0.8934	0.8266	2.742	0.925229	3.06917	3.3172
Zp2	0.8934	0.8266	2.742	0.925229	3.06917	3.3172
Cd19	0.8934	0.8266	2.742	0.925229	3.06917	3.3172
Abcc12	0.8934	0.8266	2.742	0.925229	3.06917	3.3172
Ces1a	0.8934	0.8266	2.742	0.925229	3.06917	3.3172
Capn9	0.8934	0.8266	2.742	0.925229	3.06917	3.3172
Olfr976	0.8934	0.8266	2.742	0.925229	3.06917	3.3172
2900052N01Rik	0.8934	0.8266	2.742	0.925229	3.06917	3.3172
Cyp19a1	0.8934	0.8266	2.742	0.925229	3.06917	3.3172
Impg1	0.8934	0.8266	2.742	0.925229	3.06917	3.3172
Gadl1	3.574	0.8266	2.742	0.231281	0.767208	3.3172
Gm595	0.8934	0.8266	2.742	0.925229	3.06917	3.3172
P2ry4	2.68	0.8266	2.742	0.308433	1.02313	3.3172
Gm5127	0.8934	0.8266	2.742	0.925229	3.06917	3.3172
Btk	11.61	0.8266	2.742	0.0711972	0.236176	3.3172
Pdxk	497.7	1727	5188	3.46996	10.424	3.00405
1700112E06Rik	57.18	163.7	492.2	2.86289	8.6079	3.00672
Fam195a	354.7	632.4	1899	1.78292	5.35382	3.00285
Adcy9	212.6	130.6	392.1	0.614299	1.84431	3.0023
Hist1h3d	67.01	52.9	159	0.789434	2.37278	3.00567
Zfp503	470.8	614.2	1841	1.30459	3.91037	2.99739
Qdpr	1151	2162	6478	1.87837	5.62815	2.9963
2810432L12Rik	162.6	102.5	307.1	0.630381	1.88868	2.9961
Slc7a15	16.08	51.25	153.5	3.18719	9.54602	2.99512
Spink10	8.041	4.96	15.08	0.616839	1.87539	3.04032
S100a5	6.254	4.96	15.08	0.793092	2.41126	3.04032
Ampd1	7.148	4.96	15.08	0.6939	2.10968	3.04032
Trim63	8.041	4.96	15.08	0.616839	1.87539	3.04032
Pla2g2a	6.254	4.96	15.08	0.793092	2.41126	3.04032
1700001J03Rik	3.574	4.96	15.08	1.3878	4.21936	3.04032
Gm5567	7.148	4.96	15.08	0.6939	2.10968	3.04032
Tmem217	18.76	9.093	27.42	0.484701	1.46162	3.01551
Gm9320	43.78	13.23	39.76	0.302193	0.908177	3.00529
Vegfb	457.4	842.3	2513	1.8415	5.4941	2.9835
Scp2	2511	3880	11570	1.5452	4.60773	2.98196
Rai2	82.2	20.67	61.69	0.25146	0.750487	2.98452
Gcat	96.49	374.5	1113	3.88123	11.5349	2.97196
Tmem19	1480	1192	3537	0.805405	2.38986	2.96728
Iscu	3476	3936	11670	1.13234	3.35731	2.96494
Gpr17	27.7	12.4	37.02	0.447653	1.33646	2.98548
Smpdl3a	1689	2673	7899	1.58259	4.67673	2.95511
Rpp25	51.82	124.8	368.8	2.40834	7.11694	2.95513
Pcbd1	3014	5003	14760	1.65992	4.89715	2.95023
Crct1	181.4	441.4	1301	2.4333	7.172	2.94744
Arc	478	810.9	2388	1.69644	4.99582	2.94488
Cxcr2	189.4	197.6	579.9	1.04329	3.06177	2.93472
AI464131	229.6	124.8	366	0.543554	1.59408	2.93269
Efcab2	71.48	67.78	198.8	0.948237	2.7812	2.93302
Apoa2	9.828	4.133	12.34	0.420533	1.2556	2.98572
Fgf22	9.828	4.133	12.34	0.420533	1.2556	2.98572
Gm4489	4.467	4.133	12.34	0.925229	2.76248	2.98572
Rhbdl3	25.02	4.133	12.34	0.165188	0.493205	2.98572
4930520P13Rik	5.361	4.133	12.34	0.770938	2.30181	2.98572
Gm9961	8.934	4.133	12.34	0.462615	1.38124	2.98572
2010005H15Rik	4.467	4.133	12.34	0.925229	2.76248	2.98572
4930474G06Rik	16.98	4.133	12.34	0.243404	0.726737	2.98572
1700001K23Rik	5.361	4.133	12.34	0.770938	2.30181	2.98572
Tmem210	4.467	4.133	12.34	0.925229	2.76248	2.98572
Gm13271	8.934	4.133	12.34	0.462615	1.38124	2.98572
A930041C12Rik	4.467	4.133	12.34	0.925229	2.76248	2.98572
Psg29	7.148	4.133	12.34	0.578204	1.72636	2.98572
Nlgn3	17.87	4.133	12.34	0.231281	0.690543	2.98572
Ddah1	2158	1738	5078	0.805375	2.3531	2.92175
Mmp27	9.828	21.49	63.06	2.18661	6.41636	2.93439
Dock10	25.02	7.44	21.94	0.297362	0.876898	2.94892
Sytl3	8.041	7.44	21.94	0.925258	2.72852	2.94892
Rasgrp2	7.148	7.44	21.94	1.04085	3.06939	2.94892
Gm14827	10.72	7.44	21.94	0.69403	2.04664	2.94892
Tgm7	4.467	14.05	41.13	3.14529	9.20752	2.9274
1110038D17Rik	771	1032	3000	1.33852	3.89105	2.90698
Scrn2	554.8	863.8	2512	1.55696	4.52776	2.90808
Acadm	1919	3995	11570	2.08181	6.02918	2.89612
Tmem106a	352.9	379.4	1098	1.07509	3.11136	2.89404
Lrg1	9.828	38.85	112.4	3.95299	11.4367	2.89318
Pear1	404.7	147.1	425	0.363479	1.05016	2.88919
Chrm3	41.1	28.93	83.63	0.703893	2.03479	2.89077
Fgb	41.1	38.03	109.7	0.925304	2.6691	2.88456
Dpf3	1.787	9.92	28.79	5.5512	16.1108	2.90222
Ndufb8	7918	17280	49470	2.18237	6.24779	2.86285
Cachd1	973.9	624.9	1789	0.641647	1.83694	2.86286
Mocos	242.1	488.5	1397	2.01776	5.77034	2.85977
Gltp	1665	2446	6986	1.46907	4.1958	2.85609
Cpeb1	971.2	539.8	1540	0.555807	1.58567	2.85291
Pgm5	90.24	172.8	492.2	1.91489	5.45434	2.84838
Gm13807	39.31	134.7	383.9	3.42661	9.76596	2.85004
Ubxn10	16.98	32.24	91.85	1.8987	5.40931	2.84895
Atp8b5	30.38	14.88	42.5	0.489796	1.39895	2.85618
Pank1	267.1	574.5	1631	2.15088	6.10633	2.83899
Gm12250	11.61	9.093	26.05	0.783204	2.24376	2.86484
Dhrs11	726.4	580.3	1644	0.798871	2.26322	2.83302
Pxmp2	106.3	207.5	588.1	1.95202	5.53246	2.83422
Acox2	243	130.6	370.2	0.537449	1.52346	2.83461
1700019A02Rik	8.041	3.307	9.597	0.411267	1.19351	2.90203
Ptpn7	9.828	3.307	9.597	0.336488	0.976496	2.90203
Diras1	3.574	3.307	9.597	0.925294	2.68523	2.90203
2410003L11Rik	4.467	3.307	9.597	0.740318	2.14842	2.90203
1700019M22Rik	4.467	3.307	9.597	0.740318	2.14842	2.90203
2310043O21Rik	3.574	3.307	9.597	0.925294	2.68523	2.90203
D16Ertd519e	8.041	3.307	9.597	0.411267	1.19351	2.90203
Cryaa	1.787	3.307	9.597	1.85059	5.37045	2.90203
Fut7	4.467	3.307	9.597	0.740318	2.14842	2.90203
9230104L09Rik	7.148	3.307	9.597	0.462647	1.34261	2.90203
Gm9733	3.574	3.307	9.597	0.925294	2.68523	2.90203
2700081L22Rik	8.041	3.307	9.597	0.411267	1.19351	2.90203
Ifne	7.148	3.307	9.597	0.462647	1.34261	2.90203
4930579C15Rik	11.61	3.307	9.597	0.284841	0.826615	2.90203
Olfr212	2.68	3.307	9.597	1.23396	3.58097	2.90203
Cldnd2	4.467	3.307	9.597	0.740318	2.14842	2.90203
1700003G18Rik	8.041	3.307	9.597	0.411267	1.19351	2.90203
4930430D24Rik	1.787	3.307	9.597	1.85059	5.37045	2.90203
Perp	6535	3732	10550	0.571079	1.61438	2.8269
Sema4a	572.7	1250	3527	2.18264	6.15855	2.8216
Clec2l	33.95	28.11	79.51	0.827982	2.34197	2.82853
Thrsp	36.63	28.11	79.51	0.767404	2.17063	2.82853
Acot13	2564	6392	17990	2.49298	7.01638	2.81446
Sfxn1	1388	1905	5362	1.37248	3.86311	2.8147
Shpk	207.3	253	711.5	1.22045	3.43222	2.81225
Abhd1	413.7	407.5	1143	0.985013	2.76287	2.80491
Kif21b	70.58	115.7	324.9	1.63927	4.60329	2.80812
Defb19	6.254	5.786	16.45	0.925168	2.63032	2.84307
Spink4	19.66	5.786	16.45	0.294303	0.836724	2.84307
Bai2	15.19	5.786	16.45	0.380908	1.08295	2.84307
Poln	13.4	5.786	16.45	0.431791	1.22761	2.84307
Sult1e1	33.95	5.786	16.45	0.170427	0.484536	2.84307
Rph3a	6.254	5.786	16.45	0.925168	2.63032	2.84307
1700025E21Rik	9.828	5.786	16.45	0.588726	1.67379	2.84307
Cyp26b1	28.59	5.786	16.45	0.202378	0.575376	2.84307
Efcab4b	1.787	5.786	16.45	3.23783	9.20537	2.84307
Lrrc25	12.51	5.786	16.45	0.46251	1.31495	2.84307
Tlr9	0.8934	5.786	16.45	6.47638	18.4128	2.84307
Tesk2	145.6	162.8	455.2	1.11813	3.12637	2.79607
Zeb2	196.6	68.61	191.9	0.348983	0.976094	2.79697
9230114K14Rik	377	157.1	438.7	0.416711	1.16366	2.79249
2010001M06Rik	102.7	138.9	388	1.35248	3.77799	2.79338
Igfn1	6.254	8.266	23.31	1.32171	3.72721	2.81999
Gm10677	12.51	8.266	23.31	0.660751	1.86331	2.81999
Inpp5f	762.1	1179	3286	1.54704	4.31177	2.78711
Bace2	44.67	31.41	87.74	0.703156	1.96418	2.79338
Mapk8ip2	13.4	10.75	30.16	0.802239	2.25075	2.80558
Mrvi1	34.84	10.75	30.16	0.308553	0.865672	2.80558
Smpd3	16.98	10.75	30.16	0.633098	1.77621	2.80558
C130083M11Rik	243	110.8	308.5	0.455967	1.26955	2.7843
Gm13889	37.52	13.23	37.02	0.352612	0.986674	2.79819
Gm19897	40.21	13.23	37.02	0.329023	0.920667	2.79819
Pik3r5	65.22	41.33	115.2	0.633701	1.76633	2.78732
1110032A03Rik	388.6	535.7	1489	1.37854	3.8317	2.77954
Hmox1	2500	7021	19490	2.8084	7.796	2.77596
Rtn1	218	129.8	360.6	0.595413	1.65413	2.77812
Usp20	834.5	1259	3492	1.50869	4.18454	2.77363
Znrf2	765.7	1407	3895	1.83753	5.08685	2.7683
Ass1	713.9	1042	2886	1.45959	4.04258	2.76967
2310014L17Rik	83.09	55.38	153.5	0.666506	1.84739	2.77176
Ccl17	43.78	55.38	153.5	1.26496	3.50617	2.77176
Phyh	808.6	1518	4198	1.87732	5.19169	2.76548
Cisd1	2351	5500	15180	2.33943	6.45683	2.76
Ndufb10	2621	4211	11610	1.60664	4.42961	2.75706
Arrb1	226	515	1420	2.27876	6.28319	2.75728
Dnase1l3	1.787	34.72	95.97	19.4292	53.7045	2.76411
1190007F08Rik	743.3	984.5	2708	1.3245	3.64321	2.75063
Plac9	101	41.33	113.8	0.409208	1.12673	2.75345
Fam40b	2.68	12.4	34.27	4.62687	12.7873	2.76371
Fbxl16	33.06	9.92	27.42	0.30006	0.829401	2.76411
Abhd5	896.1	1109	3037	1.23759	3.38913	2.7385
Auh	590.6	938.2	2569	1.58855	4.34981	2.73822
Osbpl6	153.7	128.1	351	0.833442	2.28367	2.74005
Aim1l	4.467	23.97	65.81	5.36602	14.7325	2.74552
Slc25a16	418.1	815.1	2229	1.94953	5.33126	2.73463
Sema4g	167.1	141.4	386.6	0.8462	2.31358	2.73409
Oas1g	56.29	85.14	233.1	1.51252	4.14106	2.73784
Adam33	14.3	7.44	20.56	0.52028	1.43776	2.76344
Amacr	186.7	295.9	808.9	1.5849	4.33262	2.73369
Cib2	901.5	1226	3346	1.35996	3.71159	2.7292
Glb1l	544.1	673.7	1837	1.23819	3.37622	2.72673
AI646023	421.7	353	962.4	0.837088	2.28219	2.72635
Plk3	500.3	934.1	2544	1.86708	5.08495	2.72348
Lrp11	1137	663.8	1807	0.583817	1.58927	2.72221
Tmbim4	7937	8646	23510	1.08933	2.96208	2.71918
Zfp385c	8.041	4.96	13.71	0.616839	1.70501	2.76411
Asb2	10.72	4.96	13.71	0.462687	1.27892	2.76411
Ddx4	2.68	4.96	13.71	1.85075	5.11567	2.76411
Synpr	6.254	4.96	13.71	0.793092	2.1922	2.76411
Popdc2	10.72	4.96	13.71	0.462687	1.27892	2.76411
Lyzl1	5.361	4.96	13.71	0.925201	2.55736	2.76411
Wfdc6a	6.254	4.96	13.71	0.793092	2.1922	2.76411
Wfdc10	5.361	4.96	13.71	0.925201	2.55736	2.76411
Palm	1165	1419	3858	1.21803	3.31159	2.71882
Gm10664	577.2	1862	5052	3.22592	8.7526	2.71321
3632451O06Rik	390.4	215.8	585.4	0.552766	1.49949	2.7127
Cpe	31730	13290	35980	0.418847	1.13394	2.7073
Hist2h2aa1	2286	2643	7155	1.15617	3.12992	2.70715
Lactb2	931.9	1795	4852	1.92617	5.20657	2.70306
Osbpl8	454.8	561.3	1516	1.23417	3.33333	2.70087
Gm1332	15.19	24.8	67.18	1.63265	4.42265	2.70887
Plxdc1	97.39	31.41	85	0.322518	0.87278	2.70614
Atp6v1c1	4104	6125	16490	1.49245	4.01803	2.69224
Bola3	1835	2658	7160	1.4485	3.90191	2.69375
Spsb2	440.5	472	1271	1.07151	2.88536	2.6928
Ndrg4	356.5	369.5	995.3	1.03647	2.79187	2.69364
F730035M05Rik	19.66	15.71	42.5	0.799084	2.16175	2.70528
Clca6	7.148	15.71	42.5	2.19782	5.94572	2.70528
Dtx1	14.3	15.71	42.5	1.0986	2.97203	2.70528
Abca3	3756	2958	7942	0.78754	2.11448	2.68492
Aldh3b1	322.5	715	1921	2.21705	5.95659	2.68671
Ptprr	12.51	37.2	100.1	2.97362	8.0016	2.69086
Stradb	688.8	783.7	2102	1.13778	3.05168	2.68215
Gas6	4423	5025	13460	1.13611	3.04318	2.67861
4930521E06Rik	10.72	2.48	6.855	0.231343	0.639459	2.76411
Atp8b3	4.467	2.48	6.855	0.555182	1.53459	2.76411
Anks1b	8.934	2.48	6.855	0.277591	0.767293	2.76411
Gjd3	5.361	2.48	6.855	0.4626	1.27868	2.76411
Gm11562	2.68	2.48	6.855	0.925373	2.55784	2.76411
Gh	2.68	2.48	6.855	0.925373	2.55784	2.76411
Vmn1r192	2.68	2.48	6.855	0.925373	2.55784	2.76411
8030423J24Rik	2.68	2.48	6.855	0.925373	2.55784	2.76411
AF067063	5.361	2.48	6.855	0.4626	1.27868	2.76411
Tcstv1	2.68	2.48	6.855	0.925373	2.55784	2.76411
4930471C04Rik	5.361	2.48	6.855	0.4626	1.27868	2.76411
Phyhip	5.361	2.48	6.855	0.4626	1.27868	2.76411
Rpl39l	2.68	2.48	6.855	0.925373	2.55784	2.76411
Uts2d	28.59	2.48	6.855	0.0867436	0.239769	2.76411
Fam3b	2.68	2.48	6.855	0.925373	2.55784	2.76411
Txndc2	5.361	2.48	6.855	0.4626	1.27868	2.76411
Gm13939	3.574	2.48	6.855	0.6939	1.91802	2.76411
2810405F15Rik	2.68	2.48	6.855	0.925373	2.55784	2.76411
A730037C10Rik	2.68	2.48	6.855	0.925373	2.55784	2.76411
E330017L17Rik	2.68	2.48	6.855	0.925373	2.55784	2.76411
1700021N21Rik	2.68	2.48	6.855	0.925373	2.55784	2.76411
Htr6	8.041	2.48	6.855	0.308419	0.852506	2.76411
Tnfrsf8	1.787	2.48	6.855	1.3878	3.83604	2.76411
Il31	2.68	2.48	6.855	0.925373	2.55784	2.76411
4931417G12Rik	1.787	2.48	6.855	1.3878	3.83604	2.76411
4933425H06Rik	2.68	2.48	6.855	0.925373	2.55784	2.76411
Sult2a7	2.68	2.48	6.855	0.925373	2.55784	2.76411
Nkpd1	13.4	2.48	6.855	0.185075	0.511567	2.76411
Ttc9b	2.68	2.48	6.855	0.925373	2.55784	2.76411
Klk1	2.68	2.48	6.855	0.925373	2.55784	2.76411
Btg4	1.787	2.48	6.855	1.3878	3.83604	2.76411
4933407I05Rik	2.68	2.48	6.855	0.925373	2.55784	2.76411
Bcl2a1a	16.98	2.48	6.855	0.146054	0.40371	2.76411
Ccr2	8.041	2.48	6.855	0.308419	0.852506	2.76411
Rhox11	2.68	2.48	6.855	0.925373	2.55784	2.76411
Otud6a	5.361	2.48	6.855	0.4626	1.27868	2.76411
Dmrtc1c1	3.574	2.48	6.855	0.6939	1.91802	2.76411
Dmrtc1c2	3.574	2.48	6.855	0.6939	1.91802	2.76411
1700031F05Rik	1.787	2.48	6.855	1.3878	3.83604	2.76411
Pdzrn3	249.3	87.62	234.4	0.351464	0.940233	2.67519
Entpd5	697.8	4368	11640	6.25967	16.681	2.66484
Snord49b	112.6	92.58	246.8	0.822202	2.19183	2.6658
Adarb1	185.8	84.32	224.8	0.453821	1.2099	2.66603
Creb3l3	5.361	6.613	17.82	1.23354	3.32401	2.69469
Lect2	8.041	6.613	17.82	0.82241	2.21614	2.69469
Mc5r	4.467	6.613	17.82	1.48041	3.98925	2.69469
Pou2f3	2.68	6.613	17.82	2.46754	6.64925	2.69469
Gpr143	4.467	6.613	17.82	1.48041	3.98925	2.69469
Chchd10	1054	3394	9014	3.22011	8.55218	2.65586
Gns	4795	6489	17220	1.35328	3.59124	2.65372
Fkbp5	543.2	1127	2990	2.07474	5.50442	2.65306
1700001L05Rik	27.7	47.94	127.5	1.73069	4.60289	2.65957
Herpud1	1815	2449	6491	1.34931	3.57631	2.65047
Slc17a5	1279	1197	3172	0.935887	2.48006	2.64996
Epb4.9	353.8	420.8	1112	1.18937	3.14302	2.64259
Gm3219	83.98	150.4	397.6	1.7909	4.73446	2.64362
Ephx1	11440	10940	28830	0.956294	2.5201	2.63528
Tinag	1455	1452	3819	0.997938	2.62474	2.63017
Gm16381	7.148	8.266	21.94	1.15641	3.06939	2.65425
Cyp2j9	37.52	47.94	126.1	1.27772	3.36087	2.63037
Csad	703.1	854.7	2244	1.21562	3.19158	2.62548
Rasl12	159	526.6	1382	3.31195	8.69182	2.62438
Slc5a6	211.7	281.9	740.3	1.3316	3.49693	2.62611
Tshr	25.91	43.81	115.2	1.69085	4.44616	2.62954
BC026585	340.4	481.1	1260	1.41334	3.70153	2.619
Moap1	58.97	84.32	220.7	1.42988	3.74258	2.61741
Tgm2	3090	5768	15070	1.86667	4.87702	2.61269
Mir194-1	101.9	83.49	218	0.819333	2.13935	2.61109
Tyw3	111.7	90.93	237.2	0.814056	2.12355	2.6086
Ghitm	8641	15040	39170	1.74054	4.53304	2.60439
Snx29	131.3	250.5	652.6	1.90784	4.9703	2.60519
Cacnb4	17.87	15.71	41.13	0.879127	2.30162	2.61808
2900060B14Rik	8.041	9.92	26.05	1.23368	3.23965	2.62601
Xkr9	3.574	4.133	10.97	1.15641	3.06939	2.65425
LOC626049	4.467	4.133	10.97	0.925229	2.45579	2.65425
Dio3	35.74	4.133	10.97	0.115641	0.306939	2.65425
1700029F12Rik	9.828	4.133	10.97	0.420533	1.1162	2.65425
Plcxd3	2.68	4.133	10.97	1.54216	4.09328	2.65425
Ccdc154	2.68	4.133	10.97	1.54216	4.09328	2.65425
Tbpl2	5.361	4.133	10.97	0.770938	2.04626	2.65425
Aldh4a1	680.8	1586	4127	2.32961	6.06199	2.60214
Gpr146	118.8	238.9	621	2.01094	5.22727	2.59941
Lama1	83.09	90.1	234.4	1.08437	2.82104	2.60155
Tmem202	39.31	28.93	75.4	0.735945	1.91809	2.60629
Slc25a42	241.2	190.1	493.5	0.788143	2.04602	2.596
Prkaa2	394.9	896.9	2325	2.27121	5.88757	2.59226
Abhd14b	581.6	1129	2926	1.9412	5.03095	2.59167
Fam169a	25.02	24.8	64.43	0.991207	2.57514	2.59798
Pacsin1	19.66	11.57	30.16	0.588505	1.53408	2.60674
Eomes	11.61	11.57	30.16	0.996555	2.59776	2.60674
Reep6	906.8	1645	4255	1.81407	4.69232	2.58663
Ccbl1	280.5	596	1542	2.12478	5.49733	2.58725
Fgfr4	112.6	129.8	335.9	1.15275	2.98313	2.58783
Snora5c	50.03	122.3	316.7	2.44453	6.3302	2.58953
Tmem82	308.2	295.9	765	0.960091	2.48215	2.58533
Mfge8	13390	12490	32260	0.932786	2.40926	2.58287
C2cd2l	511.1	721.7	1863	1.41205	3.64508	2.58141
Iffo1	326.1	115.7	298.9	0.354799	0.91659	2.58341
Gm6907	69.69	63.65	164.5	0.91333	2.36045	2.58445
Sepp1	5483	10110	26070	1.84388	4.7547	2.57864
Wwp1	835.4	1161	2994	1.38975	3.58391	2.57881
Serpinb9b	1781	12420	32010	6.97361	17.973	2.57729
Svopl	5.361	22.32	57.58	4.1634	10.7405	2.57975
Kctd4	1.787	5.786	15.08	3.23783	8.43872	2.60629
4933430H15Rik	16.98	5.786	15.08	0.340754	0.888104	2.60629
1700028D13Rik	8.041	5.786	15.08	0.719562	1.87539	2.60629
Dnahc10	10.72	5.786	15.08	0.539739	1.40672	2.60629
Il12rb2	8.934	5.786	15.08	0.647638	1.68793	2.60629
E130304I02Rik	18.76	5.786	15.08	0.308422	0.803838	2.60629
Gpi1	6919	25510	65490	3.68695	9.46524	2.56723
Ube2u	12.51	14.88	38.39	1.18945	3.06875	2.57997
Sgk1	1158	771.3	1978	0.666062	1.70812	2.5645
Gm9926	15.19	23.97	61.69	1.57801	4.06122	2.57363
Sync	30.38	23.97	61.69	0.789006	2.03061	2.57363
Galnt14	485.1	846.5	2170	1.745	4.4733	2.5635
Arsb	1069	1086	2783	1.0159	2.60337	2.56262
Aldh1l1	1227	1514	3874	1.2339	3.15729	2.55878
Nceh1	1236	2474	6316	2.00162	5.11003	2.55295
Necab3	15.19	7.44	19.19	0.489796	1.26333	2.5793
Aldh3b2	22.34	41.33	105.6	1.85004	4.72695	2.55504
Hps5	652.2	690.2	1759	1.05826	2.69703	2.54854
[truncated: 20,985 more rows]
