# Supplementary material for: Evidence of renal angiomyolipoma neoplastic stem cells arising from renal epithelial cells
Source: Nat Commun. 2017 Nov 13;8:1466. doi: 10.1038/s41467-017-01514-3 (PMC5684212; doi:10.1038/s41467-017-01514-3)
Supplement: Supplementary file 5 — Supplementary Data 2 [file 41467_2017_1514_MOESM5_ESM.xlsx]

## Sheet: Sheet1
Supplementary Data 2: Gene Set Enrichment Analysis: shTsc2/shCdkn2a total versus control, all genes >8 fold upregulated (154 identifiers converted to 126 Entrez genes)
GSEA Gene set	Number of genes	p-value	FDR q-value	Description
ROSTY_CERVICAL_CANCER_PROLIFERATION_CL_CLUSTER [140]	15	6.45 e-20	1.09 e-16	The 'Cervical Cancer Proliferation Cluster' (CCPC): genes whose expression in cervical carcinoma positively correlates with that of the HPV E6 and E7 oncogenes; they are also differentially expressed according to disease outcome.
KONG_E2F3_TARGETS [97]	13	1 e-18	8.53 e-16	Genes up-regulated in MEF cells (embryonic fibroblasts) at 16 hr after serum stimulation and knockdown of E2F3 [GeneID=1871] by RNAi.
GRAHAM_CML_DIVIDING_VS_NORMAL_QUIESCENCENT_UP [181]	13	4.11 e-15	1.27 e-12	Genes up-regulated in quiescent CD34+ [GeneID=8842] cells isolated from peripheral blood of normal donors compared to the dividing cells from CML (chronic myeloid leukemia) patients.
BENPORATH_CYCLING_GENES [648]	18	2.62 e-13	6.3 e-11	Genes showing cell-cycle stage-specific expression [PMID=12058064].
CHANG_CYCLING_GENES [148]	10	1.24 e-11	1.61 e-9	Fibroblast serum response genes showing periodic expression during the cell cycle; excluded from the core serum response signature.
AKT_UP.V1_UP [172]	6	8.56 e-6	8.08 e-4	Genes up-regulated in mouse prostate by transgenic expression of human AKT1 gene [Gene ID=207] vs controls.
RAPA_EARLY_UP.V1_DN [191]	5	1.91 e-4	4.22 e-3	Genes down-regulated in BJAB (lymphoma) cells by everolimus [PubChem = 6442177].
Gene Set Enrichment Analysis: shTsc2/shCdkn2a spheres versus total, all genes >8 fold upregulated (584 identifiers converted to 451 Entrez genes)
Transcription factor binding sites
GSEA Gene set	Number of genes	p-value	FDR q-value	Transcription factor	Description
V$HNF1_Q6 [253]	28	4.56 e-21	2.8 e-18	HNF1	Genes with promoter regions containing the motif WRGTTAATNATTAACNNN which matches annotation for TCF1: transcription factor 1, hepatic; LF-B1, hepatic nuclear factor (HNF1), albumin proximal factor
V$HNF1_C [243]	25	3.55 e-18	1.09 e-15	HNF1	Genes with promoter regions containing the motif DGTTAATKAWTNACCAM which matches annotation for TCF1: transcription factor 1, hepatic; LF-B1, hepatic nuclear factor (HNF1), albumin proximal factor
V$HNF1_01 [245]	24	5.21 e-17	1.07 e-14	HNF1	Genes with promoter regions containing the motif GGTTAATNWTTAMCN which matches annotation for TCF1: transcription factor 1, hepatic; LF-B1, hepatic nuclear factor (HNF1), albumin proximal factor
V$HNF4_01 [269]	23	4.57 e-15	6.01 e-13	HNF4A	Genes with promoter regions containing the motif NNNRGGNCAAAGKTCANNN which matches annotation for HNF4A: hepatocyte nuclear factor 4, alpha
V$HNF4_01_B [253]	16	5.66 e-9	2.32 e-7	HNF4A	Genes with promoter regions containing the motif NRGGNCAAAGGTCAN which matches annotation for HNF4A: hepatocyte nuclear factor 4, alpha
V$HNF4ALPHA_Q6 [271]	17	2.13 e-9	1.02 e-7	HNF4A	Genes with promoter regions containing the motif VTGAACTTTGMMB which matches annotation for HNF4A: hepatocyte nuclear factor 4, alpha
V$HNF4_Q6 [263]	18	1.76 e-10	9.85 e-9	HNF4A	Genes with promoter regions containing the motif AARGTCCAN which matches annotation for HNF4A: hepatocyte nuclear factor 4, alpha
TTGTTT_V$FOXO4_01 [2061]	54	7.25 e-11	4.96 e-9	FOXO4	Genes with promoter regions containing the motif TTGTTT which matches annotation for MLLT7: myeloid/lymphoid or mixed-lineage leukemia (trithorax homolog, Drosophila); translocated to, 7
TGTTTGY_V$HNF3_Q6 [738]	31	1.85 e-11	1.63 e-9	FOXA1	Genes with promoter regions containing the motif TGTTTGY which matches annotation for FOXA1: forkhead box A1
V$FOXM1_01 [246]	11	3.66 e-5	5.62 e-4	FOXM1	Genes with promoter regions containing the motif ARATKGAST which matches annotation for FOXM1: forkhead box M1
AAAYWAACM_V$HFH4_01 [254]	11	4.89 e-5	6.98 e-4	FOXJ1	Genes with promoter regions containing the motif AAAYWAACM which matches annotation for FOXJ1: forkhead box J1
RTAAACA_V$FREAC2_01 [919]	23	4.99 e-5	6.98 e-4	FOXF2	Genes with promoter regions containing the motif RTAAACA which matches annotation for FOXF2: forkhead box F2
CTTTGA_V$LEF1_Q2 [1232]	40	5.76 e-11	4.42 e-9	LEF1	Genes with promoter regions containing the motif CTTTGA which matches annotation for LEF1: lymphoid enhancer-binding factor 1
CTTTGT_V$LEF1_Q2 [1972]	39	3.22 e-5	5.21 e-4	LEF1	Genes with promoter regions containing the motif CTTTGT which matches annotation for LEF1: lymphoid enhancer-binding factor 1
CAGGTG_V$E12_Q6 [2485]	57	2.85 e-9	1.25 e-7	TCF3	Genes with promoter regions containing the motif CAGGTG which matches annotation for TCF3: transcription factor 3 (E2A immunoglobulin enhancer binding factors E12/E47)
GGATTA_V$PITX2_Q2 [587]	21	4.96 e-7	1.39 e-5	PITX2	Genes with promoter regions containing the motif GGATTA which matches annotation for PITX2: paired-like homeodomain transcription factor 2
V$PPAR_DR1_Q2 [259]	13	2.08 e-6	5.33 e-5	PPARA	Genes with promoter regions containing the motif TGACCTTTGNCCY which matches annotation for PPARA: peroxisome proliferative activated receptor, alpha
Functional perturbations
GSEA Gene set	Number of genes	p-value	FDR q-value	Description
OHGUCHI_LIVER_HNF4A_TARGETS_DN [149]	42	5.59 e-49	1.22 e-45	Genes down-regulated in liver samples of liver-specific knockout of HNF4A [GeneID=3172].
SERVITJA_ISLET_HNF1A_TARGETS_DN [109]	28	1.00 e-31	4.86 e-29	Genes down-regulated in pancreatic islets upon knockout of HNF1A [GeneID=6927].
SERVITJA_LIVER_HNF1A_TARGETS_DN [157]	27	1.43 e-25	3.46 e-23	Genes down-regulated in liver tissue upon knockout of HNF1A [GeneID=6927].
SANSOM_APC_TARGETS_DN [366]	39	2.86 e-28	8.84 e-26	Top genes down-regulated at day 5 of Cre-Lox induced APC [GeneID=324] knockout in the intestine.
BOCHKIS_FOXA2_TARGETS [425]	37	9.24 e-24	1.96 e-21	Direct targets of FOXA2 [GeneID=3170] in liver, according to a ChIP-chip analysis.
FEVR_CTNNB1_TARGETS_UP [682]	42	4.78 e-21	9.02 e-19	Genes up-regulated in intestinal crypt cells upon deletion of CTNNB1 [GeneID=1499].
